# Supplementary material for: Analysis of Genomic DNA from Medieval Plague Victims Suggests Long-Term Effect of Yersinia pestis on Human Immunity Genes
Source: Mol Biol Evol. 2021 May 18;38(10):4059–76. doi: 10.1093/molbev/msab147 (PMC8476174; doi:10.1093/molbev/msab147)
Supplement: msab147_Supplementary_Data [file msab147_supplementary_data.zip]

Archive with 12 entries (12 files):
- Supplementary Note 1.pdf
- Supplementary_Data1.xls
- Supplementary_Data2.xls
- Supplementary_Data3.zip
- Supplementary_Data4.xls
- Supplementary_Data5.xls
- Supplementary_Data6.xls
- Supplementary_Data7.xls
- Supplementary_Data8.zip
- Supplementary_Data9.txt
- Supplementary_Figures_and_Tables.pdf
- Supplementary_Table1.xls
