# Supplementary material for: Analysis of Genomic DNA from Medieval Plague Victims Suggests Long-Term Effect of Yersinia pestis on Human Immunity Genes
Source: Mol Biol Evol. 2021 May 18;38(10):4059–76. doi: 10.1093/molbev/msab147 (PMC8476174; doi:10.1093/molbev/msab147)
Supplement: msab147_Supplementary_Data [file msab147_supplementary_data.zip › Supplementary_Data1.xls]

## Sheet: A.Sequencing Metrics
			Sequencing metrics from non-enriched sample										Sequencing metrics from 'Immune capture' enriched sample
Sample	Origin	Total hg19 mapped sequence reads	Raw Reads	Mapped Reads (RMDup)	Endogenous DNA (%)	Mean Cov	Avg Read Length	MT/NUC	DMG 1st Base 5'	Sex	Mt Cont (rCRS mapped)	X Cont	Raw Reads	Mapped Reads (RMDup)	Endogenous DNA (%)	CF	Reads on Target	% Reads on Target	Reads on Target After rmdup	% Reads on Target After rmdup	Per Region Avg Readcov	Per Region Avg Readcov after rmdup	% target region covered>=1x After rmdup	% target region covered>=5x After rmdup	% target region covered>=12x After rmdup	% target region covered>=20x After rmdup
ELW001	Ancient bone	2286238	11467016	425998	4.756	0.0084	65.87	132.41	0.0789	F	NA	NA	10446553	1860240	35.411	1.359	878908	8.41338	393924	3.77085	44.92	19.68	87.15	78.17	59.43	37.18
ELW002	Ancient bone	4868811	10135375	1683754	22.171	0.0302	59.41	126.36	0.074	F	0.02	NA	10359441	3185057	61.025	1.28	1148670	11.0881	571413	5.51587	54.73	27.27	86.84	79.1	64.9	48.53
ELW003	Ancient bone	4512751	7987207	1313596	21.478	0.0253	63.75	143.06	0.0789	M	NA	NA	10036348	3199155	57.488	1.195	1070611	10.6673	669259	6.66835	52.49	33.08	87.75	82.81	72.63	59.48
ELW004	Ancient bone	7242692	7204560	3200835	58.293	0.0626	64.66	90.59	0.0531	F	0.01	NA	9161046	4041857	76.925	1.174	1154544	12.6028	739766	8.07513	56.6	36.75	87.96	83.2	74.34	63.11
ELW005	Ancient bone	10302944	12039631	5971477	64.727	0.1164	64.42	141.2	0.0537	F	0.01	NA	9133695	4331467	81.576	1.17	1262998	13.8279	801929	8.7799	62.46	40.34	87.74	82.85	74.37	64.54
ELW006	Ancient bone	4070163	11119761	1136177	13.444	0.0216	63	106.82	0.0949	F	NA	NA	10798124	2933986	51.843	1.229	1057764	9.79581	637681	5.90548	51.85	31.51	87.66	81.47	69.84	56.45
ELW007	Ancient bone	2946532	8170329	561957	8.9	0.0107	62.9	137.13	0.0773	F	0.01	NA	10420126	2384575	43.466	1.24	907796	8.71195	527880	5.06597	43.81	25.57	87.43	81.42	68.42	50.91
ELW008	Ancient bone	8008697	8494332	3665471	56.382	0.0728	65.59	109.04	0.0496	M	NA	NA	9799328	4343226	76.607	1.192	1243659	12.6913	785290	8.01371	61.26	39.13	88.26	84.36	76.82	66.7
ELW009	Ancient bone	5714554	9200831	2826433	40.005	0.0552	64.54	105.53	0.0666	F	0.01	NA	7479678	2888121	69.832	1.222	1029471	13.7636	668723	8.94053	52.4	34.22	87.49	81.8	71.52	59.59
ELW010	Ancient bone	8532118	7261709	4258744	76.397	0.0831	64.5	89.62	0.0614	F	0.01	NA	8508824	4273374	86.563	1.173	1145330	13.4605	756735	8.89353	57.08	38.25	87.76	82.64	73.88	63.2
ELW011	Ancient bone	6100250	7912344	2687428	43.536	0.0539	66.25	105.61	0.0566	F	NA	NA	8364303	3412822	69.585	1.181	1033137	12.3517	647354	7.73949	52.75	33.22	87.42	81.65	70.99	58.63
ELW012	Ancient bone	7247219	9059627	3091693	44.205	0.0614	65.65	104.24	0.0674	M	0.01	0.029227	10198477	4155526	71.612	1.195	1308928	12.8345	796916	7.81407	65.9	40.53	88.13	83.88	76.02	65.82
ELW013	Ancient bone	4446452	7972575	1596718	25.689	0.0311	64.35	113.32	0.0717	M	NA	NA	8423826	2849734	60.408	1.206	964249	11.4467	586007	6.95654	47.75	29.07	87.98	82.8	72.37	57.26
ELW014	Ancient bone	1137194	11391767	161187	1.82	0.0032	67.01	101.08	0.0721	F	NA	NA	9545904	976007	18.429	1.246	377348	3.95298	214756	2.24972	19.46	10.89	85.47	67.74	32.92	6.66
ELW015	Ancient bone	6177306	5832517	2524251	55.308	0.0482	63.17	102.35	0.0653	F	0.01	NA	8486436	3653055	75.126	1.179	1092049	12.8682	671270	7.90992	52.78	32.74	88.02	83.46	74.72	62.35
ELW016	Ancient bone	6666098	11562750	3070100	33.692	0.0615	66.18	154.62	0.0689	F	0.01	NA	9573389	3595998	64.59	1.213	1140841	11.9168	661537	6.91017	57.98	33.56	88.08	83.67	74.99	63.03
ELW017	Ancient bone	1038321	6999593	652362	12	0.0128	65.09	121.39	0.0639	M	NA	NA	1390967	385959	46.053	1.117	148550	10.6796	129170	9.28635	7.72	6.72	80.66	48.27	10.32	0.61
ELW018	Ancient bone	6081533	6870043	2636657	49.578	0.053	66.44	106.6	0.0447	M	NA	NA	8028617	3444876	72.751	1.17	1054092	13.1292	684728	8.52859	54.24	35.39	87.75	82.55	73.01	61.14
ELW019	Ancient bone	6327319	7006061	2694908	50.216	0.0527	64.67	83.06	0.0613	F	0.01	NA	8669279	3632411	73.033	1.174	1057432	12.1975	689035	7.94801	53.25	34.92	87.7	82.4	72.63	60.66
ELW020	Ancient bone	6350363	6252361	2613507	53.691	0.0529	66.92	141.96	0.0527	M	NA	0.002003	8224392	3736856	74.924	1.166	1041762	12.6667	674453	8.20064	54.51	35.3	87.64	82.18	72.49	60.78
ELW021	Ancient bone	6016323	5673029	2222271	50.797	0.0444	66.1	111.34	0.0583	F	NA	NA	8734310	3794052	73.651	1.161	1043783	11.9504	674488	7.72228	52.96	34.36	87.77	82.57	73	60.9
ELW022	Ancient bone	1314164	11206266	204273	2.384	0.004	64.83	112.67	0.0611	F	NA	NA	9508207	1109891	20.853	1.227	497156	5.2287	320121	3.36679	25.11	16.05	86.29	74.55	51.16	24.84
ELW023	Ancient bone	3132898	2694697	449544	22.195	0.0083	61.13	89.02	0.0767	M	NA	NA	9045345	2683354	57.368	1.238	975175	10.781	560653	6.19825	46.16	26.63	87.32	81.59	69.23	52.33
ELW024	Ancient bone	6520607	6676098	2428879	49.274	0.0455	61.94	83.26	0.0767	M	NA	NA	10598823	4091728	74.191	1.209	1315253	12.4094	778212	7.34244	62.47	37.57	87.99	83.66	75.4	64.55
ELW025	Ancient bone	4416913	7508027	1639401	28.196	0.031	62.49	97.57	0.0631	M	0.01	NA	8470298	2777512	59.676	1.201	1072908	12.6667	704597	8.31844	52.16	34.65	88.08	83.77	75.2	63.39
ELW026	Ancient bone	5928626	12666489	2777516	28.302	0.054	64.31	87.08	0.064	M	0.01	NA	9333131	3151110	60.393	1.195	1128750	12.094	722900	7.74553	56.87	36.8	87.53	82.55	73.28	61.96
ELW027	Ancient bone	3842827	10028614	1331369	17.292	0.0265	65.86	101.63	0.0572	M	0.03	NA	8976014	2511458	49.549	1.171	834012	9.29156	559568	6.23404	42.67	28.75	87.42	79.96	66.67	52.35
ELW028	Ancient bone	7039797	8630080	3252648	49.493	0.0638	64.82	137.51	0.0517	M	0.01	0.004904	9084000	3787149	73.303	1.178	1126249	12.3982	716715	7.88986	56.18	36.06	87.99	83.19	74.08	62.39
ELW029	Ancient bone	4958365	11440910	2100598	23.81	0.0405	63.85	132.89	0.0677	M	0.01	NA	9227039	2857767	58.744	1.26	1058350	11.4701	546062	5.91806	53.19	27.18	87.59	81.36	68.98	52.91
ELW030	Ancient bone	2071223	6763677	347949	6.758	0.0064	61.18	94.9	0.0875	M	NA	0.007578	8451222	1723274	38.671	1.225	681247	8.06093	415048	4.9111	32.97	19.99	86.86	77.51	59.17	37.21
ELW031	Ancient bone	2441784	9412066	569586	7.882	0.0109	63.4	71.22	0.0792	M	NA	NA	9092591	1872198	37.131	1.176	680945	7.48901	474558	5.21917	33.76	23.63	87.3	79.34	63.98	45.59
ELW032	Ancient bone	2570573	4989166	413153	10.719	0.0077	61.89	91.26	0.0871	M	NA	NA	9027378	2157420	44.671	1.212	791335	8.76595	478282	5.29813	38.52	23.07	87.69	81.02	66.27	45.6
ELW033	Ancient bone	5281014	7232026	2324087	42.001	0.0463	65.85	87.36	0.0616	M	0.01	NA	8029890	2956927	68.352	1.251	1132729	14.1064	648933	8.08147	58.21	33.32	87.52	81.23	69.75	56.88
ELW034	Ancient bone	5128811	5965303	1673643	36.886	0.0327	64.64	84.13	0.0599	F	NA	NA	9637130	3455168	66.459	1.227	1224791	12.7091	703983	7.3049	62.09	35.73	87.78	82.51	72.91	61.4
ELW035	Ancient bone	4478546	12876409	1481360	15.172	0.0284	63.44	72.31	0.0886	M	NA	NA	10926629	2997186	53.245	1.246	1170271	10.7103	671707	6.14743	58.14	33.41	88	82.64	72.67	59.94
ELW036	Ancient bone	5759854	7430426	2389141	42.94	0.0463	64	98.5	0.0576	M	0.01	NA	9286357	3370713	70.704	1.308	1108583	11.9378	620672	6.6837	56.91	31.74	86.88	79.21	66.87	53.96
ELW037	Ancient bone	6154381	6852818	2377987	45.956	0.0471	65.5	119.33	0.0474	M	0.01	0.003447	10488558	3776394	70.1	1.32	1126947	10.7445	662809	6.31935	58.76	34.5	87.73	81.4	70.15	58.08
ELW038	Ancient bone	2233543	6414611	386909	8.111	0.0071	60.73	117.29	0.1156	M	NA	NA	8548352	1846634	43.972	1.229	695266	8.13333	405663	4.74551	33.48	19.37	86.72	76.36	56.8	34.87
ELW039	Ancient bone	2769248	8407887	494687	7.762	0.0094	62.83	121.45	0.0836	F	NA	NA	10260944	2274561	42.44	1.263	969823	9.4516	553788	5.39705	48.23	27.63	86.68	78.12	64.31	50.15
ELW040	Ancient bone	3624042	5358488	875496	21.169	0.0171	64.48	106.72	0.067	M	0.01	NA	11341241	2748546	53.9	1.494	945105	8.33335	613114	5.40606	48.23	31.36	88.02	82.37	71.48	57.72
JK1491	Ancient tooth	1056673	5171533	512755	13.706	0.0082	61.31	1161.9	0.3036	M	0.02	NA	5131824	543918	56.418	3.958	1495752	29.1466	80381	1.56632	75.53	3.52	79.59	20.75	0.14	0
JK1510	Ancient tooth	303528	8789763	125990	2.328	0.0017	58.58	2468.81	0.2041	M	0.02	NA	6121683	177538	39.043	10.752	1618311	26.4357	26583	0.434243	123.22	1.65	49.02	0.99	0	0
JK1519	Ancient tooth	567495	9063493	239361	4.05	0.0034	58.59	1115.98	0.1892	M	0.02	0.322985	5954784	328134	44.27	6.338	1673438	28.1024	82202	1.38044	87.14	3.69	77.68	23.09	0.1	0
JK1542	Ancient tooth	360338	8404570	114019	2.441	0.0013	51.05	1896.01	0.1696	F	0.01	NA	6590156	246319	33.964	6.354	1274460	19.3388	75320	1.14292	65.83	3.24	69.01	15.97	0.23	0
EXB011.A0101	Neg. control	18316	975737	16618	9.63	0.0003	65.14	138.17	0.0864	NA	NA	NA	77524	1698	42.904	12.009	4453	5.74403	40	0.0515969	112.05	0.99	0.17	0	0	0
EXB011.A0102	Neg. control	7024	609660	6530	5.069	0.0001	63.21	102.49	0.0635	NA	NA	NA	17539	494	30.384	6.038	180	1.02628	20	0.114032	8.77	0.99	0.08	0	0	0
LIB001.A0106	Neg. control	3460	205344	3272	4.804	0.0001	64.73	132.95	0.0985	NA	NA	NA	26259	188	49.484	62.66	10270	39.1104	24	0.0913972	395.44	1	0.09	0	0	0
LIB001.A0107	Neg. control	7551	350311	7205	7.142	0.0001	64.1	66.36	0.0896	NA	NA	NA	15940	346	34.059	9.951	13	0.0815558	10	0.0627353	1.29	0.99	0.04	0	0	0
LIB001.A0108	Neg. control	5811	210639	4849	6.119	0.0001	64.25	78.81	0.1187	NA	NA	NA	21331	962	23.224	3.584	1141	5.34902	125	0.586002	4.34	0.99	0.53	0	0	0
LIB001.A0109	Neg. control	6291	223935	5981	9.159	0.0001	63.82	25.67	0.0846	NA	NA	NA	15662	310	39.625	13.448	2468	15.7579	26	0.166007	102.08	0.99	0.09	0	0	0
EL1	Modern (saliva)	9185133	4653035	3208285	86.063	0.0776	74.69	100.98	NA	M	NA	0.00226203	10890388	5976848	89.997	1.255	1926754	17.6922	891075	8.18222	113.47	51.35	88.68	85.92	81.2	75.33
EL2	Modern (saliva)	6288374	236	27	25	0.083	75.63	0	NA	NA	NA	NA	10561792	6288347	90.902	1.234	1813426	17.1697	893876	8.4633	106.55	51.52	88.75	84.97	79.16	72.57
EL3	Modern (saliva)	13500497	9040306	6885476	92.117	0.167	75.03	35.92	NA	M	NA	NA	10615620	6615021	92.841	1.202	1715767	16.1627	892853	8.41075	97.38	49.97	88.9	86.3	82.2	76.73
EL4	Modern (saliva)	10594707	6905051	5221704	92.594	0.1262	74.62	39.3	NA	F	NA	0.029124	8930933	5373003	92.959	1.177	1293537	14.4838	729357	8.16664	76.46	42.45	88.23	83.5	76.2	67.61
EL5	Modern (saliva)	10191756	5176746	3806715	90.265	0.0924	75.07	70.48	NA	F	NA	NA	10691356	6385041	92.538	1.238	1785921	16.7043	852832	7.97684	106.29	49.49	88.65	85.17	79.38	72.57
EL6	Modern (saliva)	10387172	6745106	4839996	87.121	0.1177	75.02	113	NA	M	0.01	NA	9328363	5547176	89.355	1.215	1630475	17.4787	874961	9.37958	95.49	50.46	88.62	84.81	78.88	72.38
EL7	Modern (saliva)	7467429	830173	658283	95.021	0.016	75.34	44.9	NA	M	NA	NA	10641390	6809146	94.947	1.212	1775301	16.683	878223	8.2529	102.21	49.74	88.76	85.71	80.96	75.12
EL8	Modern (saliva)	8751527	3036080	2300424	89.902	0.0559	75.04	73.34	NA	F	NA	NA	10082294	6451103	91.569	1.169	1534731	15.222	874097	8.66962	88.95	50.14	88.55	84.96	79.53	73.31
EL9	Modern (saliva)	12625083	8347017	6421397	93.129	0.1562	74.97	19.17	NA	M	NA	NA	10446621	6203686	93.305	1.288	2191772	20.9807	968927	9.27503	127.22	55.41	88.78	85.35	80.62	75.07
EL10	Modern (saliva)	9788834	4735999	3672227	92.968	0.0891	75.07	95.54	NA	F	NA	NA	9690627	6116607	93.449	1.204	1708172	17.6271	924104	9.53606	98.83	52.84	88.81	85.45	80.42	74.52
EL11	Modern (saliva)	10318771	6191656	4832033	93.39	0.1175	75.31	84.02	NA	F	0.01	NA	8733502	5486738	93.444	1.2	1502574	17.2047	814258	9.32338	86.74	46.28	88.93	85.77	80.74	73.92
EL12	Modern (saliva)	5468750	59	28	57.627	0		0	NA	NA	NA	NA	9242687	5468722	91.55	1.215	1409895	15.2542	719189	7.78117	81.42	40.83	88.7	84.94	78.59	70.7
EL13	Modern (saliva)	6013274	596	52	11.745	0	65	0	NA	NA	NA	NA	10147319	6013222	90.814	1.211	1600953	15.7771	775639	7.64378	94.63	44.62	88.86	85.55	79.79	72.03
EL14	Modern (saliva)	10061772	6107616	4056494	80.907	0.0983	74.78	94.72	NA	M	NA	0.0152411	10638403	6005278	87.474	1.235	1757040	16.516	843105	7.92511	103.69	48.55	88.86	85.63	80.2	73.57
EL15	Modern (saliva)	7956925	4148804	2954775	87.433	0.0716	74.8	97.23	NA	M	NA	NA	8591432	5002150	89.346	1.197	1258127	14.644	676727	7.87677	74.27	39.35	88.4	83.33	74.98	65.74
EL16	Modern (saliva)	7578454	4689071	2816023	73.34	0.0683	75.01	192.45	NA	M	NA	NA	8909477	4762431	81.473	1.211	1287047	14.4458	667763	7.49497	73.38	37.33	88.66	85.57	80.11	71.65
EL17	Modern (saliva)	7600138	2375297	1707514	87.796	0.0414	75.11	132.08	NA	F	NA	NA	10540030	5892624	89.95	1.267	1938550	18.3923	881479	8.36315	112.89	50.19	88.83	85.46	80.32	74.3
EL18	Modern (saliva)	8018206	1674333	1233550	88.151	0.0298	74.29	120.06	NA	M	NA	NA	11172214	6784656	91.16	1.23	2023947	18.1159	987678	8.84049	114.67	54.96	89.09	86.79	83.04	78.08
EL19	Modern (saliva)	7669192	993156	763819	91.517	0.0185	74.94	69.91	NA	M	NA	NA	11204310	6905373	92.366	1.231	1885060	16.8244	844851	7.54041	106.09	46.37	89.1	86.63	83.03	77.89
EL21	Modern (saliva)	13714430	7855771	6259260	94.821	0.1521	75.32	69.11	NA	F	NA	NA	11800016	7455170	95.037	1.253	2119743	17.9639	870540	7.37745	121.46	48.24	89.28	86.78	82.96	77.87
EL22	Modern (saliva)	12411164	6223848	4975198	94.405	0.1197	74.32	51.3	NA	F	NA	NA	11248614	7435966	94.8	1.194	1959986	17.4242	1073003	9.53898	106.12	57.95	89.33	87.17	84.46	81.39
EL24	Modern (saliva)	10866196	5278168	4080904	91.915	0.0978	74.05	101.12	NA	F	NA	NA	10708071	6785292	92.998	1.215	1888582	17.637	928338	8.66952	105.99	51.09	89.1	86.68	83.25	78.73
EL27	Modern (saliva)	11637237	4703611	3665681	92.891	0.0887	74.94	97.59	NA	F	NA	NA	12836002	7971556	93.921	1.21	1983750	15.4546	915982	7.13604	115.27	51.87	88.22	84.6	79.11	72.63
EL30	Modern (saliva)	11062003	6040224	4608754	91.786	0.1116	74.96	70.16	NA	M	0.01	0.0126108	10112396	6453249	92.898	1.193	1654432	16.3604	926459	9.16162	93.26	51.62	89.25	86.66	82.91	77.83
EL32	Modern (saliva)	9387219	3864433	3010528	94.233	0.0729	74.8	69.13	NA	M	NA	NA	10431095	6376691	94.796	1.276	2265564	21.7193	1039645	9.96679	130.78	59	88.79	86.43	82.98	78.47
EL33	Modern (saliva)	9726511	4048672	3243669	94.865	0.0787	75.17	67.85	NA	M	NA	NA	10136754	6482842	94.781	1.231	2098596	20.7028	1059314	10.4502	118.17	58.96	89.2	86.9	83.73	79.72
EL43	Modern (saliva)	6532214	188	65	90.957	0		0	NA	NA	NA	NA	10946992	6532149	92.229	1.213	1779522	16.2558	882747	8.06383	104.13	50.64	88.79	85.49	80.19	73.57
EL44	Modern (saliva)	9418368	4676402	3656752	93.58	0.0889	75.18	87.56	NA	F	NA	NA	8918114	5761616	93.821	1.194	1538186	17.2479	859789	9.64093	86.66	48.06	88.91	85.79	80.96	74.93
EL45	Modern (saliva)	6546597	893645	678281	92.584	0.0164	75.2	135.67	NA	M	NA	NA	9792334	5868316	92.316	1.207	1645256	16.8015	905204	9.24401	94.55	51.33	88.86	86.09	81.74	75.93
EL46	Modern (saliva)	11867093	7049605	4984850	87.502	0.1205	74.87	133.35	NA	M	NA	0.00122399	12227376	6882243	90.907	1.279	2220089	18.1567	952967	7.79372	131.25	54.85	89	85.85	81.08	75.45
EL47	Modern (saliva)	8557595	4038113	2841794	86.419	0.0691	75.05	28.78	NA	M	NA	NA	10154455	5715801	89.648	1.254	1811651	17.8409	889552	8.76021	105.59	50.95	88.72	85.27	79.82	73.51
EL48	Modern (saliva)	9834659	7026094	4218189	76.286	0.1019	74.43	199.1	NA	M	NA	NA	10916812	5616470	85.691	1.224	1544361	14.1466	752888	6.89659	91.9	43.77	88.31	85.07	79.52	71.49
EL49	Modern (saliva)	10673369	5375525	4131706	92.942	0.1005	75.44	83.63	NA	M	NA	NA	10951766	6541663	93.896	1.29	2371715	21.656	1075492	9.82026	139.51	61.54	88.82	86.17	82.4	77.82
EL50	Modern (saliva)	10302642	6796511	5089098	90.348	0.1237	75.26	65.41	NA	F	NA	NA	8935593	5213544	91.877	1.27	1946568	21.7844	937394	10.4906	113.21	53.44	88.81	85.8	81.1	75.6
EL51	Modern (saliva)	7060715	1216395	925420	92.65	0.0224	75.27	77.65	NA	M	NA	NA	10407843	6135295	92.8	1.232	1908705	18.3391	972485	9.34377	110.03	55.18	88.63	85.98	81.93	76.71
EL52	Modern (saliva)	5523434	23	5	73.913	0		0	NA	NA	NA	0.0769196	10972913	5523429	86.914	1.236	1655367	15.0859	760567	6.93131	100.14	45.1	87.59	80.94	72.08	63.46
EL53	Modern (saliva)	8660659	3203741	2419552	90.929	0.0586	74.78	77.8	NA	F	NA	NA	10229478	6241107	92.11	1.211	1767286	17.2764	910697	8.90267	103.45	52.43	88.45	84.79	79.08	72.76
EL54	Modern (saliva)	6232521	1102976	735065	83.899	0.0178	74.76	149.39	NA	M	NA	NA	10627073	5497456	89.324	1.255	1700422	16.0008	756197	7.11576	102.65	44.24	88.42	83.76	76.42	67.87
EL55	Modern (saliva)	10131793	5673047	3685176	84.305	0.0884	73.92	115.73	NA	F	NA	NA	12742808	6446617	89.995	1.252	1851664	14.5311	795412	6.24205	113.32	47.3	87.97	82.51	74.34	65.91
EL56	Modern (saliva)	6324061	959330	524868	67.3	0.0127	74.93	190.48	NA	M	NA	NA	11787959	5799193	80.478	1.298	2077528	17.6242	876560	7.43606	122.43	50.05	89.02	86.07	81.68	75.74
EL57	Modern (saliva)	6345960	1581339	1235976	93.916	0.03	75.33	71.6	NA	F	NA	NA	9201657	5109984	93.58	1.389	1906378	20.7178	480738	5.22447	110.26	26.44	88.44	84.3	75.27	61.55
EL58	Modern (saliva)	6483027	1474289	1058037	86.962	0.0257	75.11	166.71	NA	M	NA	NA	9790901	5424990	90.206	1.279	2064050	21.0813	935757	9.55741	122.68	54.48	88.78	84.75	78.56	71.8
EL59	Modern (saliva)	10760924	5775592	4385484	92.539	0.1064	74.86	111.06	NA	M	0.01	0.0186708	11102618	6375440	92.604	1.266	2157254	19.4301	1026106	9.24202	125.5	58.61	89	86.14	82.03	76.8
EL60	Modern (saliva)	10263399	5746705	4386174	93.636	0.1065	75.29	74.31	NA	F	NA	NA	10267687	5877225	93.712	1.282	2045414	19.9209	889918	8.66717	120.97	51.37	88.41	84.6	78.83	72.08
EL62	Modern (saliva)	5928285	1259816	909818	90.149	0.022	74.99	100.41	NA	F	NA	NA	9116532	5018467	91.688	1.237	1524102	16.718	733125	8.04171	92.15	43.12	88.29	83.82	76.44	67.12
EL63	Modern (saliva)	8075875	4061790	2536660	76.107	0.0613	74.71	308.06	NA	F	NA	NA	10447719	5539215	85.306	1.238	1774196	16.9817	857258	8.20522	105.22	49.58	88.73	85.33	79.99	73.3
EL64	Modern (saliva)	9254839	4366348	3282827	92.09	0.0793	74.85	81.15	NA	M	NA	NA	10362339	5972012	92.835	1.256	1946405	18.7835	880943	8.50139	116.64	51.39	88.56	85.1	79.53	72.77
EL65	Modern (saliva)	6238376	4751276	1798953	46.913	0.0435	74.94	710.05	NA	M	0	0.00604357	10965204	4439423	70.987	1.336	1961891	17.892	843566	7.69312	114.18	47.96	88.93	85.86	81.04	74.64
EL66	Modern (saliva)	9916946	4599484	3504500	92.523	0.085	74.87	116.26	NA	M	NA	NA	11030209	6412446	92.902	1.25	2105002	19.084	992624	8.99914	121.46	56.13	88.86	86.24	82.12	77.03
EL74	Modern (saliva)	8932784	1281246	978965	91.632	0.0236	74.69	98.95	NA	M	NA	0.00349265	13090671	7953819	92.988	1.25	2479527	18.9412	1154049	8.81581	139.72	63.88	89.17	87.03	84.33	81.04
EL106	Modern (saliva)	8053772	783447	592145	90.974	0.0143	74.84	93.21	NA	M	NA	NA	12307231	7461627	92.397	1.232	2191349	17.8054	1054446	8.56769	125.11	59.05	89.11	86.91	83.81	79.68
EB1	Neg. control	97442	2476760	96148	6.845	0.0004	67.4	94.24	NA	F	NA	NA	44651	1294	9.276	2.379	1037	2.32246	45	0.100782	22.77	1.02	0.2	0	0	0
EB2	Neg. control	166979	2958503	163006	8.057	0.0008	64.11	40.59	NA	NA	NA	NA	77825	3973	18.827	2.914	5360	6.88725	132	0.169611	39.43	1.02	0.53	0	0	0
EB3	Neg. control	148538	2307332	113630	8.236	0.0023	71.7	62.21	NA	F	NA	NA	269443	34908	60.299	3.552	27378	10.161	284	0.105403	90.21	1	1.25	0	0	0
EB5.1	Neg. control	65517	2583668	3411	0.247	0.0038	70.28	62.35	NA	F	NA	NA	380194	62106	81.153	3.95	78595	20.6723	518	0.136246	151.62	1.02	2.24	0	0	0
EB5.2	Neg. control	17619	3128536	15775	0.783	0.0003	64.5	40.65	NA	M	NA	NA	23469	1844	57.74	5.924	3363	14.3295	27	0.115045	132.85	1.06	0.1	0	0	0
EB6	Neg. control		3602276	36819	1.534	0.0003	71.11	73.25	NA	M	NA	NA	NF	NF	NA	NF	0	0	0	0	0	0	0	0	0	0
LB1	Neg. control	104033	323081	99823	49.384	0.0007	70.08	96.28	NA	F	NA	NA	57785	4210	66.983	7.629	13615	23.5615	51	0.0882582	233.5	1.03	0	0	0	0
LB2	Neg. control	173846	485489	168997	60.05	0.0008	64.3	77.52	NA	NA	NA	NA	43704	4849	78.277	5.378	10511	24.0504	57	0.130423	184.3	1.02	0.23	0	0	0
LB3	Neg. control	23329	219510	15347	14.075	0.0012	66.38	29.73	NA	NA	NA	NA	103439	7982	73.42	7.4	20555	19.8716	78	0.0754068	267.24	1.03	0.32	0	0	0

## Sheet: B.Kinship
Sample	Origin	SNPs called (1240K)	Kinship Read (merged bam, 1240K)	Kinship lcMLkin (merged bam, 1240K; pi_HAT>=~0.2)	Kinship f3 (merged bam, 1240K; f3>=~0.35)
ELW001	Ancient bone	24176	JK1542 (2nd degree)	unrelated	ELW020 ( above 2nd degree, f3=0.33)
ELW002	Ancient bone	70330	unrelated	unrelated	ELW040 ( above 2nd degree, f3=0.33)
ELW003	Ancient bone	63097	ELW038 (2nd degree)	unrelated	unrelated
ELW004	Ancient bone	133173	unrelated	unrelated	unrelated
ELW005	Ancient bone	206751	unrelated	unrelated	unrelated
ELW006	Ancient bone	51078	unrelated	unrelated	unrelated
ELW007	Ancient bone	30529	ELW017, ELW039 (2nd degree)	unrelated	ELW039 (2nd degree, f3=0.35)
ELW008	Ancient bone	150158	unrelated	unrelated	unrelated
ELW009	Ancient bone	108555	unrelated	unrelated	unrelated
ELW010	Ancient bone	166774	unrelated	unrelated	unrelated
ELW011	Ancient bone	112607	unrelated	unrelated	unrelated
ELW012	Ancient bone	129787	unrelated	unrelated	unrelated
ELW013	Ancient bone	70527	unrelated	unrelated	unrelated
ELW014	Ancient bone	11058	ELW017, ELW038, JK1542 (2nd degree)	unrelated	unrelated
ELW015	Ancient bone	108189	ELW037 (1st degree)	ELW037 (1st degree, piHat=0.43)	ELW037 (1st degree, f3=0.40)
ELW016	Ancient bone	122411	ELW017 (1st degree)	ELW017 (1st degree, piHat=0.41)	ELW017 (1st degree, f3=0.41)
ELW017	Ancient bone	23353	ELW016, JK1510 (1st degree), ELW007, ELW014, ELW032 (2nd degree)	ELW016 (1st degree, piHat=0.41)	ELW016 (1st degree, f3=0.41)
ELW018	Ancient bone	113543	unrelated	unrelated	unrelated
ELW019	Ancient bone	111703	unrelated	unrelated	unrelated
ELW020	Ancient bone	119647	unrelated	unrelated	ELW001 ( above 2nd degree, f3=0.33)
ELW021	Ancient bone	105082	unrelated	ELW030 (2nd degree, piHat=0.20)	ELW030 (2nd degree, f3=0.35)
ELW022	Ancient bone	13058	ELW035 (2nd degree)	unrelated	unrelated
ELW023	Ancient bone	35582	unrelated	unrelated	unrelated
ELW024	Ancient bone	106086	unrelated	unrelated	unrelated
ELW025	Ancient bone	71490	unrelated	unrelated	unrelated
ELW026	Ancient bone	108193	unrelated	unrelated	unrelated
ELW027	Ancient bone	59696	unrelated	unrelated	unrelated
ELW028	Ancient bone	133526	JK1542 (2nd degree)	JK1491 (below 2nd degree, piHat=0.12)	unrelated
ELW029	Ancient bone	84096	unrelated	unrelated	unrelated
ELW030	Ancient bone	21587	unrelated	ELW021 (2nd degree, piHat=0.20), ELW034 (above 2nd degree, piHat=0.1)	ELW021 (2nd degree, f3=0.35), ELW034 (above 2nd degree, f3=0.33)
ELW031	Ancient bone	30084	unrelated	unrelated	unrelated
ELW032	Ancient bone	27356	ELW017, JK1510 (2nd degree)	unrelated	unrelated
ELW033	Ancient bone	98318	JK1510 (identical)	unrelated	unrelated
ELW034	Ancient bone	81324	unrelated	ELW030 (below 2nd degree, piHat=0.1)	ELW030 (above 2nd degree, f3=0.33)
ELW035	Ancient bone	63417	ELW022 (2nd degree)	unrelated	unrelated
ELW036	Ancient bone	102332	ELW039 (1st degree)	ELW039 (1st degree, piHat=0.46)	ELW039 (1st degree, f3=0.44)
ELW037	Ancient bone	109549	ELW015 (1st degree)	ELW015 (1st degree, piHat=0.43)	ELW015 (1st degree, f3=0.40)
ELW038	Ancient bone	22562	ELW003, ELW014, JK1542 (2nd degree)	unrelated	unrelated
ELW039	Ancient bone	28959	ELW036, ELW007 (1st degree), JK1549 (2nd degree)	ELW036 (1st degree, piHat=0.46)	ELW036 (1st degree, f3=0.44), ELW007 (2nd degree, f3=0.35)
ELW040	Ancient bone	49356	JK1519 (identical)	unrelated	ELW002 (2nd degree, f3=0.33)
JK1491	Ancient tooth	22430	JK1542 (2nd degree)	ELW028 (above 2nd degree, piHat=0.12)	unrelated
JK1510	Ancient tooth	4838	ELW017 (1st degree)	ELW033 (identical)	unrelated
JK1519	Ancient tooth	9562	ELW004 (identical), JK1510 (2nd degree)	unrelated	unrelated
JK1542	Ancient tooth	4512	ELW001, ELW014, ELW032, ELW038, ELW039, JK1491 (2nd degree)	unrelated	unrelated
EL1	Modern (saliva)	197289	EL57 (1st degree)	EL57 (1st degree, piHat=0.394)	EL57 (1st degree, f3=0.40)
EL2	Modern (saliva)	113829	unrelated	unrelated	unrelated
EL3	Modern (saliva)	321413	unrelated	unrelated	unrelated
EL4	Modern (saliva)	246337	unrelated	unrelated	unrelated
EL5	Modern (saliva)	228218	unrelated	unrelated	unrelated
EL6	Modern (saliva)	250016	unrelated	unrelated	unrelated
EL7	Modern (saliva)	153087	unrelated	unrelated	unrelated
EL8	Modern (saliva)	193906	unrelated	unrelated	unrelated
EL9	Modern (saliva)	315649	unrelated	unrelated	unrelated
EL10	Modern (saliva)	228559	unrelated	unrelated	unrelated
EL11	Modern (saliva)	243895	unrelated	unrelated	unrelated
EL12	Modern (saliva)	103878	unrelated	unrelated	unrelated
EL13	Modern (saliva)	110947	unrelated	unrelated	unrelated
EL14	Modern (saliva)	229111	unrelated	unrelated	unrelated
EL15	Modern (saliva)	180756	unrelated	unrelated	unrelated
EL16	Modern (saliva)	171367	unrelated	unrelated	unrelated
EL17	Modern (saliva)	163321	unrelated	unrelated	unrelated
EL18	Modern (saliva)	169602	unrelated	unrelated	unrelated
EL19	Modern (saliva)	158549	unrelated	unrelated	unrelated
EL21	Modern (saliva)	318911	unrelated	unrelated	unrelated
EL22	Modern (saliva)	270257	unrelated	unrelated	unrelated
EL24	Modern (saliva)	241460	unrelated	unrelated	unrelated
EL27	Modern (saliva)	248115	unrelated	unrelated	unrelated
EL30	Modern (saliva)	257696	unrelated	unrelated	unrelated
EL32	Modern (saliva)	209610	unrelated	unrelated	unrelated
EL33	Modern (saliva)	227875	unrelated	unrelated	unrelated
EL43	Modern (saliva)	118469	unrelated	unrelated	unrelated
EL44	Modern (saliva)	221632	unrelated	unrelated	unrelated
EL45	Modern (saliva)	129333	unrelated	unrelated	unrelated
EL46	Modern (saliva)	268241	unrelated	unrelated	unrelated
EL47	Modern (saliva)	187972	unrelated	unrelated	unrelated
EL48	Modern (saliva)	219141	unrelated	unrelated	unrelated
EL49	Modern (saliva)	251998	unrelated	unrelated	unrelated
EL50	Modern (saliva)	248191	unrelated	unrelated	unrelated
EL51	Modern (saliva)	145343	unrelated	unrelated	unrelated
EL52	Modern (saliva)	89882	unrelated	unrelated	unrelated
EL53	Modern (saliva)	197339	unrelated	unrelated	unrelated
EL54	Modern (saliva)	118560	unrelated	unrelated	unrelated
EL55	Modern (saliva)	198350	unrelated	unrelated	unrelated
EL56	Modern (saliva)	115111	unrelated	unrelated	unrelated
EL57	Modern (saliva)	153011	EL1 (1st degree)	EL1 (1st degree, piHat=0.394)	EL1 (1st degree, f3=0.40)
EL58	Modern (saliva)	134498	unrelated	unrelated	unrelated
EL59	Modern (saliva)	253965	unrelated	unrelated	unrelated
EL60	Modern (saliva)	234699	unrelated	unrelated	unrelated
EL62	Modern (saliva)	114550	unrelated	unrelated	unrelated
EL63	Modern (saliva)	166787	unrelated	unrelated	unrelated
EL64	Modern (saliva)	205378	unrelated	unrelated	unrelated
EL65	Modern (saliva)	122990	unrelated	unrelated	unrelated
EL66	Modern (saliva)	220245	unrelated	unrelated	unrelated
EL74	Modern (saliva)	176760	unrelated	unrelated	unrelated
EL106	Modern (saliva)	159451	unrelated	unrelated	unrelated
