# Supplementary material for: Analysis of Genomic DNA from Medieval Plague Victims Suggests Long-Term Effect of Yersinia pestis on Human Immunity Genes
Source: Mol Biol Evol. 2021 May 18;38(10):4059–76. doi: 10.1093/molbev/msab147 (PMC8476174; doi:10.1093/molbev/msab147)
Supplement: msab147_Supplementary_Data [file msab147_supplementary_data.zip › Supplementary_Data2.xls]

## Sheet: Sheet1
Sample/Gene	total reads	Cumulative length of targeted Regions within the Gene	local average coverage
Sample_COX.AIP	98279	1411	69.65
Sample_COX.BPI	313165	4349	72
Sample_COX.CARD15	310329	4514	68.74
Sample_COX.CASP1	57964	1240	46.74
Sample_COX.CCL1	8385	111	75.54
Sample_COX.CCL11	33371	681	49
Sample_COX.CCL14	236668	3940	60.06
Sample_COX.CCL15	211397	3343	63.23
Sample_COX.CCL16	42617	629	67.75
Sample_COX.CCL17	39097	611	63.98
Sample_COX.CCL18	19361	240	80.67
Sample_COX.CCL19	53941	769	70.14
Sample_COX.CCL2	37429	729	51.34
Sample_COX.CCL20	40513	1021	39.67
Sample_COX.CCL21	68989	921	74.9
Sample_COX.CCL22	165411	2803	59.01
Sample_COX.CCL23	18667	251	74.37
Sample_COX.CCL24	30178	430	70.18
Sample_COX.CCL25	15320	250	61.28
Sample_COX.CCL27	72099	1004	71.81
Sample_COX.CCL28	81183	1752	46.33
Sample_COX.CCL5	38647	521	74.17
Sample_COX.CCL7	29781	715	41.65
Sample_COX.CCL8	29136	717	40.63
Sample_COX.CCR1	183084	2615	70.01
Sample_COX.CCR10	85413	1771	48.22
Sample_COX.CCR3	220871	3383	65.28
Sample_COX.CCR4	8649	116	74.56
Sample_COX.CCR5	109328	1579	69.23
Sample_COX.CCR6	20834	311	66.99
Sample_COX.CCR7	161683	2170	74.5
Sample_COX.CCR8	109724	1485	73.88
Sample_COX.CCR9	226341	2803	80.74
Sample_COX.CCRK	170843	2230	76.61
Sample_COX.CCRL1	22110	443	49.9
Sample_COX.CCRL2	116795	1642	71.12
Sample_COX.CCRN4L	20716	271	76.44
Sample_COX.CD109	302266	6104	49.51
Sample_COX.CD14	55986	777	72.05
Sample_COX.CD151	68919	1073	64.23
Sample_COX.CD160	100295	1633	61.41
Sample_COX.CD163	247176	3779	65.4
Sample_COX.CD163L1	378594	5787	65.42
Sample_COX.CD164	208796	3988	52.35
Sample_COX.CD164L2	132615	1809	73.3
Sample_COX.CD180	181326	2723	66.59
Sample_COX.CD19	111959	1789	62.58
Sample_COX.CD1B	59309	805	73.67
Sample_COX.CD1D	49716	759	65.5
Sample_COX.CD1E	144919	2375	61.01
Sample_COX.CD2	114493	1674	68.39
Sample_COX.CD200	128351	2129	60.28
Sample_COX.CD200R1	90829	1681	54.03
Sample_COX.CD200R1L	35305	653	54.06
Sample_COX.CD207	143014	1861	76.84
Sample_COX.CD209	15502	206	75.25
Sample_COX.CD22	98635	1350	73.06
Sample_COX.CD226	222992	4654	47.91
Sample_COX.CD244	81384	1076	75.63
Sample_COX.CD247	187751	2502	75.04
Sample_COX.CD248	167609	2557	65.54
Sample_COX.CD27	71602	1040	68.84
Sample_COX.CD274	255809	3949	64.77
Sample_COX.CD276	139471	1891	73.75
Sample_COX.CD28	101731	1667	61.02
Sample_COX.CD2AP	241246	6066	39.77
Sample_COX.CD2BP2	26983	390	69.18
Sample_COX.CD300A	65394	887	73.72
Sample_COX.CD300C	76404	1049	72.83
Sample_COX.CD300E	55147	703	78.44
Sample_COX.CD302	176223	3599	48.96
Sample_COX.CD320	44988	711	63.27
Sample_COX.CD33	36727	501	73.3
Sample_COX.CD34	164726	2480	66.42
Sample_COX.CD36	204306	4316	47.33
Sample_COX.CD37	81088	1231	65.87
Sample_COX.CD38	147654	2702	54.64
Sample_COX.CD3D	61126	923	66.22
Sample_COX.CD3E	65369	884	73.94
Sample_COX.CD3G	19694	346	56.91
Sample_COX.CD4	311380	4093	76.07
Sample_COX.CD40	107917	1505	71.7
Sample_COX.CD44	368369	5582	65.99
Sample_COX.CD46	166505	3468	48.01
Sample_COX.CD47	264746	4762	55.59
Sample_COX.CD48	14318	169	84.72
Sample_COX.CD5	102332	1465	69.85
Sample_COX.CD52	15855	226	70.15
Sample_COX.CD53	133125	1995	66.72
Sample_COX.CD55	109933	2680	41.01
Sample_COX.CD59	168821	3015	55.99
Sample_COX.CD5L	83945	1105	75.96
Sample_COX.CD6	364378	5425	67.16
Sample_COX.CD63	137051	2378	57.63
Sample_COX.CD68	80464	878	91.64
Sample_COX.CD69	116809	2399	48.69
Sample_COX.CD7	9496	190	49.97
Sample_COX.CD70	17665	311	56.8
Sample_COX.CD72	123650	1931	64.03
Sample_COX.CD74	150052	2132	70.38
Sample_COX.CD79B	62132	902	68.88
Sample_COX.CD80	67029	999	67.09
Sample_COX.CD81	127765	2097	60.92
Sample_COX.CD82	121734	1859	65.48
Sample_COX.CD83	25001	550	45.45
Sample_COX.CD84	131040	1912	68.53
Sample_COX.CD86	235273	3422	68.75
Sample_COX.CD8A	92805	1644	56.45
Sample_COX.CD9	204568	3067	66.69
Sample_COX.CD93	164495	2550	64.5
Sample_COX.CD96	133021	2105	63.19
Sample_COX.CD97	96514	1470	65.65
Sample_COX.CDKN2B	194558	3950	49.25
Sample_COX.CFH	254293	6112	41.6
Sample_COX.CFHR5	34970	719	48.63
Sample_COX.CFI	89604	1927	46.49
Sample_COX.CLEC10A	46517	654	71.12
Sample_COX.CLEC12A	200920	3522	57.04
Sample_COX.CLEC12B	190436	3744	50.86
Sample_COX.CLEC1B	75497	1425	52.98
Sample_COX.CLEC2A	4576	103	44.42
Sample_COX.CLEC4A	59872	1061	56.42
Sample_COX.CLEC4C	34760	521	66.71
Sample_COX.CLEC4D	23877	481	49.64
Sample_COX.CLEC4E	101284	2064	49.07
Sample_COX.CLEC5A	133066	2148	61.94
Sample_COX.CLEC6A	38427	666	57.69
Sample_COX.CLEC7A	109808	2369	46.35
Sample_COX.CLEC9A	58036	1196	48.52
Sample_COX.CTLA4	70628	1075	65.7
Sample_COX.CXCR3	83878	1866	44.95
Sample_COX.CXCR4	161580	2205	73.27
Sample_COX.CXCR5	15044	226	66.56
Sample_COX.CXCR6	166169	2093	79.39
Sample_COX.CXCR7	120615	1918	62.88
Sample_COX.DDX58	242932	4942	49.15
Sample_COX.FCN2	115541	2496	46.29
Sample_COX.HLA-A	339484	2763	122.86
Sample_COX.HLA-DOB	65576	595	110.21
Sample_COX.HLA-DPA1	17149	174	98.55
Sample_COX.HLA-DPB1	95452	1150	83
Sample_COX.HLA-DQA1	70046	1061	66.01
Sample_COX.HLA-DQA2	70576	618	114.2
Sample_COX.HLA-DRA	76130	1066	71.41
Sample_COX.HLA-DRB7	70046	1061	66.01
Sample_COX.HLA-E	325059	3008	108.06
Sample_COX.HLA-F	343384	2935	116.99
Sample_COX.HLA-G	320416	2535	126.39
Sample_COX.HLA-H	197827	1597	123.87
Sample_COX.HLA-J	357819	2933	121.99
Sample_COX.HLA-L	330687	2884	114.66
Sample_COX.HSPD1	88507	1819	48.65
Sample_COX.IFI27	107626	1584	67.94
Sample_COX.IFIH1	150978	3047	49.54
Sample_COX.IFIT1	166277	3076	54.05
Sample_COX.IFIT2	248982	3487	71.4
Sample_COX.IFIT3	28995	427	67.9
Sample_COX.IFIT5	200379	3796	52.78
Sample_COX.IFNA8	58851	1038	56.69
Sample_COX.IFNAR1	76934	1719	44.75
Sample_COX.IFNAR2	64119	1402	45.73
Sample_COX.IFNB1	55550	839	66.2
Sample_COX.IFNE	79476	1471	54.02
Sample_COX.IFNG	55062	1146	48.04
Sample_COX.IFNGR1	107886	1971	54.73
Sample_COX.IFNGR2	41167	630	65.34
Sample_COX.IFNK	71172	1138	62.54
Sample_COX.IL10	105236	1973	53.33
Sample_COX.IL10RA	323236	4271	75.68
Sample_COX.IL10RB	49163	750	65.55
Sample_COX.IL11RA	313029	4155	75.33
Sample_COX.IL12A	60138	1336	45.01
Sample_COX.IL12B	152413	2753	55.36
Sample_COX.IL12RB1	120370	1671	72.03
Sample_COX.IL12RB2	175167	2516	69.62
Sample_COX.IL13	170770	2411	70.82
Sample_COX.IL13RA1	96680	3410	28.35
Sample_COX.IL13RA2	26978	1099	24.54
Sample_COX.IL15	131031	3042	43.07
Sample_COX.IL15RA	90466	1379	65.6
Sample_COX.IL16	368785	5272	69.95
Sample_COX.IL17A	17042	273	62.42
Sample_COX.IL17B	48740	822	59.29
Sample_COX.IL17C	65402	990	66.06
Sample_COX.IL17D	70995	1343	52.86
Sample_COX.IL17F	72102	1064	67.76
Sample_COX.IL17RA	96812	1501	64.49
Sample_COX.IL17RB	203106	3004	67.61
Sample_COX.IL18	66189	1462	45.27
Sample_COX.IL18R1	76412	1559	49.01
Sample_COX.IL19	133241	1983	67.19
Sample_COX.IL1A	125757	2117	59.4
Sample_COX.IL1B	102150	1444	70.74
Sample_COX.IL1R1	159105	2894	54.97
Sample_COX.IL1R2	144672	2198	65.81
Sample_COX.IL2	38001	1116	34.05
Sample_COX.IL20	80148	1409	56.88
Sample_COX.IL20RA	181065	2822	64.16
Sample_COX.IL20RB	148705	2105	70.64
Sample_COX.IL21	32460	624	52.01
Sample_COX.IL21R	61179	850	71.97
Sample_COX.IL22	40784	511	79.81
Sample_COX.IL22RA1	51872	744	69.72
Sample_COX.IL22RA2	125155	2659	47.06
Sample_COX.IL23A	71832	1037	69.26
Sample_COX.IL23R	144053	2803	51.39
Sample_COX.IL24	122069	1738	70.23
Sample_COX.IL25	99484	1365	72.88
Sample_COX.IL26	58299	1014	57.49
Sample_COX.IL27RA	103815	1714	60.56
Sample_COX.IL28RA	120462	1654	72.83
Sample_COX.IL2RB	80557	1237	65.12
Sample_COX.IL2RG	69195	1592	43.46
Sample_COX.IL3	28659	428	66.96
Sample_COX.IL31	53391	753	70.9
Sample_COX.IL31RA	123745	2026	61.07
Sample_COX.IL33	121165	2578	46.99
Sample_COX.IL34	124514	1772	70.26
Sample_COX.IL4	33283	713	46.68
Sample_COX.IL4I1	96617	1827	52.88
Sample_COX.IL4R	44507	720	61.81
Sample_COX.IL5	45155	954	47.33
Sample_COX.IL5RA	95665	1675	57.11
Sample_COX.IL6	159691	2706	59.01
Sample_COX.IL6R	362778	5860	61.9
Sample_COX.IL6ST	426471	8272	51.55
Sample_COX.IL7	138604	3026	45.8
Sample_COX.IL7R	300871	5277	57.01
Sample_COX.IL8	81099	2271	35.71
Sample_COX.IL8RA	221314	2493	88.77
Sample_COX.IL8RB	103535	1273	81.33
Sample_COX.IL9	22946	519	44.21
Sample_COX.IRAK1	108740	3191	34.07
Sample_COX.IRAK1BP1	55006	1153	47.7
Sample_COX.IRAK2	121202	1843	65.76
Sample_COX.IRAK3	98351	1972	49.87
Sample_COX.IRAK4	122137	2755	44.33
Sample_COX.KIR2DL1	110868	1300	85.28
Sample_COX.KIR2DL3	472580	4761	99.26
Sample_COX.KIR2DL4	604165	6453	93.62
Sample_COX.KIR2DS2	154062	1489	103.46
Sample_COX.KIR2DS4	126069	1635	77.1
Sample_COX.KIR2DS5	154062	1489	103.46
Sample_COX.KIR3DL1	956126	10730	89.1
Sample_COX.KIR3DL2	89086	969	91.93
Sample_COX.KIR3DL3	57269	601	95.28
Sample_COX.KIR3DP1	20209	230	87.86
Sample_COX.L1CAM	259370	5997	43.24
Sample_COX.LBP	91456	1485	61.58
Sample_COX.LILRA5	63867	806	79.23
Sample_COX.LILRA6	2854	52	54.88
Sample_COX.LILRB4	13476	208	64.78
Sample_COX.LILRB5	83556	1293	64.62
Sample_COX.MAVS	207445	3455	60.04
Sample_COX.MD2	18413	589	31.26
Sample_COX.MICA	194221	1712	113.44
Sample_COX.MICB	180028	1634	110.17
Sample_COX.MRC2	388535	6238	62.28
Sample_COX.MYD88	295650	3985	74.19
Sample_COX.NFKB1	273403	5062	54.01
Sample_COX.NFKB2	142350	2715	52.43
Sample_COX.NFKBIA	133787	2210	60.53
Sample_COX.NFKBIB	132566	2267	58.47
Sample_COX.NFKBID	125965	2028	62.11
Sample_COX.NFKBIE	150198	2446	61.4
Sample_COX.NFKBIL1	99158	1466	67.63
Sample_COX.NFKBIL2	130520	2344	55.68
Sample_COX.NFKBIZ	182207	3287	55.43
Sample_COX.NLRB1	49665	743	66.84
Sample_COX.NLRC3	127377	2190	58.16
Sample_COX.NLRC4	220199	3347	65.78
Sample_COX.NLRC5	662476	9150	72.4
Sample_COX.NLRP1	37377	549	68.08
Sample_COX.NLRP10	42488	630	67.44
Sample_COX.NLRP11	24279	462	52.55
Sample_COX.NLRP12	46774	588	79.54
Sample_COX.NLRP13	181234	2735	66.26
Sample_COX.NLRP14	187819	3051	61.55
Sample_COX.NLRP2	36796	566	65.01
Sample_COX.NLRP3	89784	1688	53.18
Sample_COX.NLRP4	178917	2599	68.84
Sample_COX.NLRP5	208942	2693	77.58
Sample_COX.NLRP6	98498	2130	46.24
Sample_COX.NLRP7	186681	2442	76.44
Sample_COX.NLRP8	65018	944	68.87
Sample_COX.NLRP9	44193	612	72.21
Sample_COX.NLRX1	348609	4792	72.74
Sample_COX.NOD1	460262	6448	71.38
Sample_COX.PSMA1	160135	3346	47.85
Sample_COX.PSMA2	65946	1198	55.04
Sample_COX.PSMA3	85109	1919	44.35
Sample_COX.PSMA4	57260	1094	52.34
Sample_COX.PSMA5	48145	817	58.92
Sample_COX.PSMA6	235684	5942	39.66
Sample_COX.PSMA7	80341	1211	66.34
Sample_COX.PSMA8	23294	480	48.52
Sample_COX.PSMB1	138920	2250	61.74
Sample_COX.PSMB10	47208	759	62.19
Sample_COX.PSMB2	26494	403	65.74
Sample_COX.PSMB3	5235	79	66.26
Sample_COX.PSMB4	146324	2156	67.86
Sample_COX.PSMB5	86394	1144	75.51
Sample_COX.PSMB6	60057	846	70.98
Sample_COX.PSMB7	138844	1977	70.22
Sample_COX.PSMB8	142756	2000	71.37
Sample_COX.PSMB9	125415	2041	61.44
Sample_COX.PSMC1	163637	2623	62.38
Sample_COX.PSMC2	62625	1098	57.03
Sample_COX.PSMC3	68169	1176	57.96
Sample_COX.PSMC3IP	80853	1346	60.06
Sample_COX.PSMC4	78756	1255	62.75
Sample_COX.PSMC5	86715	1276	67.95
Sample_COX.PSMC6	131871	3130	42.13
Sample_COX.PSMD1	287701	4904	58.66
Sample_COX.PSMD10	54398	1501	36.24
Sample_COX.PSMD10P	53696	680	78.96
Sample_COX.PSMD11	269082	4778	56.31
Sample_COX.PSMD12	79395	1568	50.63
Sample_COX.PSMD13	100771	1788	56.35
Sample_COX.PSMD14	365760	7615	48.03
Sample_COX.PSMD2	273907	3838	71.36
Sample_COX.PSMD3	164764	2644	62.31
Sample_COX.PSMD4	150186	2261	66.42
Sample_COX.PSMD5	94841	1710	55.46
Sample_COX.PSMD6	141862	2629	53.96
Sample_COX.PSMD7	10569	177	59.71
Sample_COX.PSMD9	172031	2890	59.52
Sample_COX.PSME1	90542	1188	76.21
Sample_COX.PSME2	40788	687	59.37
Sample_COX.PSME3	92947	1613	57.62
Sample_COX.PSME4	384445	7644	50.29
Sample_COX.PSMF1	308316	4564	67.55
Sample_COX.PSMG1	76426	1897	40.28
Sample_COX.PSMG4	58273	1054	55.28
Sample_COX.PTX3	108636	1937	56.08
Sample_COX.PYCARD	48855	986	49.54
Sample_COX.RIPK1	224875	3171	70.91
Sample_COX.RIPK2	129417	3011	42.98
Sample_COX.SARM1	96012	2205	43.54
Sample_COX.TAP1	344558	4252	81.03
Sample_COX.TAP2	285902	2985	95.77
Sample_COX.TGFB1	91177	1968	46.32
Sample_COX.TICAM1	1657	111	14.92
Sample_COX.TICAM2	62119	1195	51.98
Sample_COX.TIRAP	164568	2611	63.02
Sample_COX.TLR1	650623	10091	64.47
Sample_COX.TLR10	191266	3770	50.73
Sample_COX.TLR2	252994	4199	60.25
Sample_COX.TLR3	181297	3042	59.59
Sample_COX.TLR4	289294	5252	55.08
Sample_COX.TLR5	291836	4134	70.59
Sample_COX.TLR6	378487	6088	62.16
Sample_COX.TLR7	182918	5063	36.12
Sample_COX.TLR8	174673	4350	40.15
Sample_COX.TLR9	288408	3735	77.21
Sample_COX.TMEM173	271071	3699	73.28
Sample_COX.TNF	103433	1627	63.57
Sample_COX.TNFAIP1	59941	823	72.83
Sample_COX.TNFAIP2	46568	772	60.32
Sample_COX.TNFAIP3	288600	4402	65.56
Sample_COX.TNFAIP6	58402	1330	43.91
Sample_COX.TNFAIP8	232614	4163	55.87
Sample_COX.TNFAIP8L1	2245	114	19.69
Sample_COX.TNFAIP8L2	6956	93	74.79
Sample_COX.TNFAIP8L3	1833	143	12.81
Sample_COX.TNFRSF10A	37944	588	64.53
Sample_COX.TNFRSF10B	29445	452	65.14
Sample_COX.TNFRSF10C	7381	105	70.29
Sample_COX.TNFRSF11A	83816	1449	57.84
Sample_COX.TNFRSF11B	124533	2541	49
Sample_COX.TNFRSF12A	54148	1029	52.62
Sample_COX.TNFRSF13B	9760	175	55.77
Sample_COX.TNFRSF13C	40502	743	54.51
Sample_COX.TNFRSF14	73874	1309	56.43
Sample_COX.TNFRSF17	63059	991	63.63
Sample_COX.TNFRSF18	7420	211	35.16
Sample_COX.TNFRSF19	119427	1950	61.24
Sample_COX.TNFRSF1B	56108	1003	55.94
Sample_COX.TNFRSF21	202344	3361	60.2
Sample_COX.TNFRSF25	69795	1226	56.92
Sample_COX.TNFRSF4	45254	973	46.5
Sample_COX.TNFRSF6B	169214	2921	57.93
Sample_COX.TNFRSF8	212436	3136	67.74
Sample_COX.TNFRSF9	61298	977	62.74
Sample_COX.TNFSF10	57663	945	61.01
Sample_COX.TNFSF13	135662	2169	62.54
Sample_COX.TNFSF13B	82980	1606	51.66
Sample_COX.TNFSF14	22203	307	72.32
Sample_COX.TNFSF15	25112	412	60.95
Sample_COX.TNFSF18	120599	1975	61.06
Sample_COX.TNFSF4	229408	3938	58.25
Sample_COX.TNFSF8	152555	2343	65.11
Sample_COX.TNRFSF1A	152140	2351	64.71
Sample_COX.TOLLIP	49515	793	62.44
Sample_COX.TRAF1	60431	864	69.94
Sample_COX.TRAF2	186900	2652	70.47
Sample_COX.TRAF3	61670	1020	60.46
Sample_COX.TRAF3IP1	138698	2542	54.56
Sample_COX.TRAF3IP2	246460	3554	69.34
Sample_COX.TRAF3IP3	365485	5661	64.56
Sample_COX.TRAF4	247481	3382	73.17
Sample_COX.TRAF5	169126	2929	57.74
Sample_COX.TRAF6	109538	1554	70.48
Sample_COX.TRAF7	216328	3646	59.33
Sample_COX.TRAFD1	230219	3654	63
Sample_COX.UNC93B1	106421	2039	52.19
Sample_COX.ZBP1	163365	2417	67.58
Sample_GBL.AIP	71304	1411	50.53
Sample_GBL.BPI	210998	4349	48.51
Sample_GBL.CARD15	211948	4514	46.95
Sample_GBL.CASP1	43269	1240	34.89
Sample_GBL.CCL1	5886	111	53.02
Sample_GBL.CCL11	21863	681	32.1
Sample_GBL.CCL14	161523	3940	40.99
Sample_GBL.CCL15	143250	3343	42.85
Sample_GBL.CCL16	29933	629	47.58
Sample_GBL.CCL17	25673	611	42.01
Sample_GBL.CCL18	12274	240	51.14
Sample_GBL.CCL19	36359	769	47.28
Sample_GBL.CCL2	23866	729	32.73
Sample_GBL.CCL20	31023	1021	30.38
Sample_GBL.CCL21	45700	921	49.61
Sample_GBL.CCL22	114058	2803	40.69
Sample_GBL.CCL23	11313	251	45.07
Sample_GBL.CCL24	18746	430	43.59
Sample_GBL.CCL25	11255	250	45.02
Sample_GBL.CCL27	47229	1004	47.04
Sample_GBL.CCL28	58733	1752	33.52
Sample_GBL.CCL5	26462	521	50.79
Sample_GBL.CCL7	20563	715	28.75
Sample_GBL.CCL8	19627	717	27.37
Sample_GBL.CCR1	129395	2615	49.48
Sample_GBL.CCR10	60085	1771	33.92
Sample_GBL.CCR3	146111	3383	43.18
Sample_GBL.CCR4	6767	116	58.33
Sample_GBL.CCR5	70656	1579	44.74
Sample_GBL.CCR6	13180	311	42.37
Sample_GBL.CCR7	114510	2170	52.76
Sample_GBL.CCR8	70044	1485	47.16
Sample_GBL.CCR9	153681	2803	54.82
Sample_GBL.CCRK	120765	2230	54.15
Sample_GBL.CCRL1	16348	443	36.9
Sample_GBL.CCRL2	80061	1642	48.75
Sample_GBL.CCRN4L	17618	271	65.01
Sample_GBL.CD109	210861	6104	34.54
Sample_GBL.CD14	39647	777	51.02
Sample_GBL.CD151	50269	1073	46.84
Sample_GBL.CD160	64121	1633	39.26
Sample_GBL.CD163	169908	3779	44.96
Sample_GBL.CD163L1	258250	5787	44.62
Sample_GBL.CD164	152385	3988	38.21
Sample_GBL.CD164L2	92236	1809	50.98
Sample_GBL.CD180	121972	2723	44.79
Sample_GBL.CD19	73031	1789	40.82
Sample_GBL.CD1B	35210	805	43.73
Sample_GBL.CD1D	32977	759	43.44
Sample_GBL.CD1E	99803	2375	42.02
Sample_GBL.CD2	84232	1674	50.31
Sample_GBL.CD200	87491	2129	41.09
Sample_GBL.CD200R1	69462	1681	41.32
Sample_GBL.CD200R1L	24342	653	37.27
Sample_GBL.CD207	96160	1861	51.67
Sample_GBL.CD209	9569	206	46.45
Sample_GBL.CD22	69677	1350	51.61
Sample_GBL.CD226	164869	4654	35.42
Sample_GBL.CD244	54896	1076	51.01
Sample_GBL.CD247	132809	2502	53.08
Sample_GBL.CD248	114951	2557	44.95
Sample_GBL.CD27	47503	1040	45.67
Sample_GBL.CD274	174646	3949	44.22
Sample_GBL.CD276	97325	1891	51.46
Sample_GBL.CD28	66933	1667	40.15
Sample_GBL.CD2AP	184350	6066	30.39
Sample_GBL.CD2BP2	17299	390	44.35
Sample_GBL.CD300A	41325	887	46.58
Sample_GBL.CD300C	55332	1049	52.74
Sample_GBL.CD300E	41673	703	59.27
Sample_GBL.CD302	133059	3599	36.97
Sample_GBL.CD320	29303	711	41.21
Sample_GBL.CD33	25391	501	50.68
Sample_GBL.CD34	116889	2480	47.13
Sample_GBL.CD36	147532	4316	34.18
Sample_GBL.CD37	52332	1231	42.51
Sample_GBL.CD38	106575	2702	39.44
Sample_GBL.CD3D	41683	923	45.16
Sample_GBL.CD3E	43904	884	49.66
Sample_GBL.CD3G	14144	346	40.87
Sample_GBL.CD4	208068	4093	50.83
Sample_GBL.CD40	75899	1505	50.43
Sample_GBL.CD44	252991	5582	45.32
Sample_GBL.CD46	112910	3468	32.55
Sample_GBL.CD47	188588	4762	39.6
Sample_GBL.CD48	10716	169	63.4
Sample_GBL.CD5	69543	1465	47.46
Sample_GBL.CD52	10652	226	47.13
Sample_GBL.CD53	89102	1995	44.66
Sample_GBL.CD55	83970	2680	31.33
Sample_GBL.CD59	120896	3015	40.09
Sample_GBL.CD5L	58714	1105	53.13
Sample_GBL.CD6	258590	5425	47.66
Sample_GBL.CD63	93927	2378	39.49
Sample_GBL.CD68	57260	878	65.21
Sample_GBL.CD69	86042	2399	35.86
Sample_GBL.CD7	6322	190	33.27
Sample_GBL.CD70	13443	311	43.22
Sample_GBL.CD72	79287	1931	41.06
Sample_GBL.CD74	104240	2132	48.89
Sample_GBL.CD79B	39929	902	44.26
Sample_GBL.CD80	47629	999	47.67
Sample_GBL.CD81	86580	2097	41.28
Sample_GBL.CD82	84334	1859	45.36
Sample_GBL.CD83	16453	550	29.91
Sample_GBL.CD84	84413	1912	44.14
Sample_GBL.CD86	162772	3422	47.56
Sample_GBL.CD8A	61503	1644	37.41
Sample_GBL.CD9	138582	3067	45.18
Sample_GBL.CD93	114661	2550	44.96
Sample_GBL.CD96	89149	2105	42.35
Sample_GBL.CD97	67223	1470	45.72
Sample_GBL.CDKN2B	142825	3950	36.15
Sample_GBL.CFH	192241	6112	31.45
Sample_GBL.CFHR5	22506	719	31.3
Sample_GBL.CFI	64388	1927	33.41
Sample_GBL.CLEC10A	33488	654	51.2
Sample_GBL.CLEC12A	146242	3522	41.52
Sample_GBL.CLEC12B	152808	3744	40.81
Sample_GBL.CLEC1B	57479	1425	40.33
Sample_GBL.CLEC2A	3510	103	34.07
Sample_GBL.CLEC4A	37553	1061	35.39
Sample_GBL.CLEC4C	23067	521	44.27
Sample_GBL.CLEC4D	17738	481	36.87
Sample_GBL.CLEC4E	63341	2064	30.68
Sample_GBL.CLEC5A	96645	2148	44.99
Sample_GBL.CLEC6A	23816	666	35.75
Sample_GBL.CLEC7A	79557	2369	33.58
Sample_GBL.CLEC9A	40374	1196	33.75
Sample_GBL.CTLA4	51478	1075	47.88
Sample_GBL.CXCR3	55983	1866	30
Sample_GBL.CXCR4	116167	2205	52.68
Sample_GBL.CXCR5	9701	226	42.92
Sample_GBL.CXCR6	120608	2093	57.62
Sample_GBL.CXCR7	85573	1918	44.61
Sample_GBL.DDX58	167059	4942	33.8
Sample_GBL.FCN2	116202	2496	46.55
Sample_GBL.HLA-A	216854	2763	78.48
Sample_GBL.HLA-DOB	50856	595	85.47
Sample_GBL.HLA-DPA1	14528	174	83.49
Sample_GBL.HLA-DPB1	100899	1150	87.73
Sample_GBL.HLA-DQA1	53935	1061	50.83
Sample_GBL.HLA-DQA2	57982	618	93.82
Sample_GBL.HLA-DRA	50670	1066	47.53
Sample_GBL.HLA-DRB7	53935	1061	50.83
Sample_GBL.HLA-E	265780	3008	88.35
Sample_GBL.HLA-F	284399	2935	96.89
Sample_GBL.HLA-G	283827	2535	111.96
Sample_GBL.HLA-H	163526	1597	102.39
Sample_GBL.HLA-J	286208	2933	97.58
Sample_GBL.HLA-L	275710	2884	95.59
Sample_GBL.HSPD1	61781	1819	33.96
Sample_GBL.IFI27	72404	1584	45.7
Sample_GBL.IFIH1	106655	3047	35
Sample_GBL.IFIT1	121573	3076	39.52
Sample_GBL.IFIT2	168684	3487	48.37
Sample_GBL.IFIT3	20925	427	49
Sample_GBL.IFIT5	143457	3796	37.79
Sample_GBL.IFNA8	38042	1038	36.64
Sample_GBL.IFNAR1	56869	1719	33.08
Sample_GBL.IFNAR2	44450	1402	31.7
Sample_GBL.IFNB1	37662	839	44.88
Sample_GBL.IFNE	58252	1471	39.6
Sample_GBL.IFNG	37850	1146	33.02
Sample_GBL.IFNGR1	70120	1971	35.57
Sample_GBL.IFNGR2	26205	630	41.59
Sample_GBL.IFNK	51209	1138	44.99
Sample_GBL.IL10	75584	1973	38.3
Sample_GBL.IL10RA	231295	4271	54.15
Sample_GBL.IL10RB	31944	750	42.59
Sample_GBL.IL11RA	209095	4155	50.32
Sample_GBL.IL12A	40809	1336	30.54
Sample_GBL.IL12B	102368	2753	37.18
Sample_GBL.IL12RB1	77017	1671	46.09
Sample_GBL.IL12RB2	116653	2516	46.36
Sample_GBL.IL13	119103	2411	49.39
Sample_GBL.IL13RA1	57190	3410	16.77
Sample_GBL.IL13RA2	19776	1099	17.99
Sample_GBL.IL15	95194	3042	31.29
Sample_GBL.IL15RA	60744	1379	44.04
Sample_GBL.IL16	261787	5272	49.65
Sample_GBL.IL17A	13845	273	50.71
Sample_GBL.IL17B	34287	822	41.71
Sample_GBL.IL17C	41425	990	41.84
Sample_GBL.IL17D	55609	1343	41.4
Sample_GBL.IL17F	50036	1064	47.02
Sample_GBL.IL17RA	68561	1501	45.67
Sample_GBL.IL17RB	144003	3004	47.93
Sample_GBL.IL18	45347	1462	31.01
Sample_GBL.IL18R1	56320	1559	36.12
Sample_GBL.IL19	87071	1983	43.9
Sample_GBL.IL1A	83775	2117	39.57
Sample_GBL.IL1B	66998	1444	46.39
Sample_GBL.IL1R1	112200	2894	38.76
Sample_GBL.IL1R2	103880	2198	47.26
Sample_GBL.IL2	27836	1116	24.94
Sample_GBL.IL20	54729	1409	38.84
Sample_GBL.IL20RA	122502	2822	43.4
Sample_GBL.IL20RB	104391	2105	49.59
Sample_GBL.IL21	22327	624	35.78
Sample_GBL.IL21R	39301	850	46.23
Sample_GBL.IL22	25784	511	50.45
Sample_GBL.IL22RA1	33635	744	45.2
Sample_GBL.IL22RA2	87678	2659	32.97
Sample_GBL.IL23A	47098	1037	45.41
Sample_GBL.IL23R	98198	2803	35.03
Sample_GBL.IL24	81252	1738	46.75
Sample_GBL.IL25	67258	1365	49.27
Sample_GBL.IL26	44268	1014	43.65
Sample_GBL.IL27RA	69930	1714	40.79
Sample_GBL.IL28RA	83020	1654	50.19
Sample_GBL.IL2RB	54307	1237	43.9
Sample_GBL.IL2RG	41855	1592	26.29
Sample_GBL.IL3	19112	428	44.65
Sample_GBL.IL31	35712	753	47.42
Sample_GBL.IL31RA	82039	2026	40.49
Sample_GBL.IL33	84595	2578	32.81
Sample_GBL.IL34	82687	1772	46.66
Sample_GBL.IL4	21792	713	30.56
Sample_GBL.IL4I1	66562	1827	36.43
Sample_GBL.IL4R	28102	720	39.03
Sample_GBL.IL5	34742	954	36.41
Sample_GBL.IL5RA	62072	1675	37.05
Sample_GBL.IL6	110517	2706	40.84
Sample_GBL.IL6R	250040	5860	42.66
Sample_GBL.IL6ST	325959	8272	39.4
Sample_GBL.IL7	105962	3026	35.01
Sample_GBL.IL7R	211829	5277	40.14
Sample_GBL.IL8	59261	2271	26.09
Sample_GBL.IL8RA	168407	2493	67.55
Sample_GBL.IL8RB	75752	1273	59.5
Sample_GBL.IL9	15223	519	29.33
Sample_GBL.IRAK1	69982	3191	21.93
Sample_GBL.IRAK1BP1	39859	1153	34.56
Sample_GBL.IRAK2	81857	1843	44.41
Sample_GBL.IRAK3	67248	1972	34.1
Sample_GBL.IRAK4	88077	2755	31.96
Sample_GBL.KIR2DL1	99585	1300	76.6
Sample_GBL.KIR2DL3	391251	4761	82.17
Sample_GBL.KIR2DL4	496230	6453	76.89
Sample_GBL.KIR2DS2	113248	1489	76.05
Sample_GBL.KIR2DS4	97028	1635	59.34
Sample_GBL.KIR2DS5	113248	1489	76.05
Sample_GBL.KIR3DL1	771890	10730	71.93
Sample_GBL.KIR3DL2	74897	969	77.29
Sample_GBL.KIR3DL3	40441	601	67.28
Sample_GBL.KIR3DP1	22835	230	99.28
Sample_GBL.L1CAM	174536	5997	29.1
Sample_GBL.LBP	61240	1485	41.23
Sample_GBL.LILRA5	44353	806	55.02
Sample_GBL.LILRA6	1889	52	36.32
Sample_GBL.LILRB4	9201	208	44.23
Sample_GBL.LILRB5	58652	1293	45.36
Sample_GBL.MAVS	147090	3455	42.57
Sample_GBL.MD2	15002	589	25.47
Sample_GBL.MICA	141009	1712	82.36
Sample_GBL.MICB	146965	1634	89.94
Sample_GBL.MRC2	265650	6238	42.58
Sample_GBL.MYD88	210765	3985	52.88
Sample_GBL.NFKB1	183730	5062	36.29
Sample_GBL.NFKB2	91131	2715	33.56
Sample_GBL.NFKBIA	92022	2210	41.63
Sample_GBL.NFKBIB	92504	2267	40.8
Sample_GBL.NFKBID	85954	2028	42.38
Sample_GBL.NFKBIE	103550	2446	42.33
Sample_GBL.NFKBIL1	65808	1466	44.88
Sample_GBL.NFKBIL2	91033	2344	38.83
Sample_GBL.NFKBIZ	124359	3287	37.83
Sample_GBL.NLRB1	30120	743	40.53
Sample_GBL.NLRC3	87211	2190	39.82
Sample_GBL.NLRC4	149724	3347	44.73
Sample_GBL.NLRC5	460175	9150	50.29
Sample_GBL.NLRP1	26564	549	48.38
Sample_GBL.NLRP10	30552	630	48.49
Sample_GBL.NLRP11	17595	462	38.08
Sample_GBL.NLRP12	31624	588	53.78
Sample_GBL.NLRP13	122594	2735	44.82
Sample_GBL.NLRP14	129355	3051	42.39
Sample_GBL.NLRP2	20502	566	36.22
Sample_GBL.NLRP3	59115	1688	35.02
Sample_GBL.NLRP4	121176	2599	46.62
Sample_GBL.NLRP5	145356	2693	53.97
Sample_GBL.NLRP6	69790	2130	32.76
Sample_GBL.NLRP7	131956	2442	54.03
Sample_GBL.NLRP8	44817	944	47.47
Sample_GBL.NLRP9	30602	612	50
Sample_GBL.NLRX1	246633	4792	51.46
Sample_GBL.NOD1	312026	6448	48.39
Sample_GBL.PSMA1	116310	3346	34.76
Sample_GBL.PSMA2	47142	1198	39.35
Sample_GBL.PSMA3	56205	1919	29.28
Sample_GBL.PSMA4	40539	1094	37.05
Sample_GBL.PSMA5	31246	817	38.24
Sample_GBL.PSMA6	164507	5942	27.68
Sample_GBL.PSMA7	56778	1211	46.88
Sample_GBL.PSMA8	14940	480	31.12
Sample_GBL.PSMB1	94557	2250	42.02
Sample_GBL.PSMB10	32860	759	43.29
Sample_GBL.PSMB2	17245	403	42.79
Sample_GBL.PSMB3	3002	79	38
Sample_GBL.PSMB4	100201	2156	46.47
Sample_GBL.PSMB5	57295	1144	50.08
Sample_GBL.PSMB6	37859	846	44.75
Sample_GBL.PSMB7	95117	1977	48.11
Sample_GBL.PSMB8	101377	2000	50.68
Sample_GBL.PSMB9	93564	2041	45.84
Sample_GBL.PSMC1	119004	2623	45.36
Sample_GBL.PSMC2	44970	1098	40.95
Sample_GBL.PSMC3	47980	1176	40.79
Sample_GBL.PSMC3IP	52835	1346	39.25
Sample_GBL.PSMC4	57636	1255	45.92
Sample_GBL.PSMC5	58294	1276	45.68
Sample_GBL.PSMC6	102680	3130	32.8
Sample_GBL.PSMD1	195869	4904	39.94
Sample_GBL.PSMD10	36578	1501	24.36
Sample_GBL.PSMD10P	36960	680	54.35
Sample_GBL.PSMD11	183602	4778	38.42
Sample_GBL.PSMD12	63395	1568	40.43
Sample_GBL.PSMD13	71378	1788	39.92
Sample_GBL.PSMD14	257486	7615	33.81
Sample_GBL.PSMD2	180136	3838	46.93
Sample_GBL.PSMD3	113842	2644	43.05
Sample_GBL.PSMD4	100814	2261	44.58
Sample_GBL.PSMD5	66903	1710	39.12
Sample_GBL.PSMD6	99193	2629	37.73
Sample_GBL.PSMD7	6073	177	34.31
Sample_GBL.PSMD9	114242	2890	39.53
Sample_GBL.PSME1	61323	1188	51.61
Sample_GBL.PSME2	28218	687	41.07
Sample_GBL.PSME3	61941	1613	38.4
Sample_GBL.PSME4	278077	7644	36.37
Sample_GBL.PSMF1	205525	4564	45.03
Sample_GBL.PSMG1	51958	1897	27.38
Sample_GBL.PSMG4	44301	1054	42.03
Sample_GBL.PTX3	76552	1937	39.52
Sample_GBL.PYCARD	31162	986	31.6
Sample_GBL.RIPK1	155882	3171	49.15
Sample_GBL.RIPK2	94982	3011	31.54
Sample_GBL.SARM1	63855	2205	28.95
Sample_GBL.TAP1	258181	4252	60.71
Sample_GBL.TAP2	219585	2985	73.56
Sample_GBL.TGFB1	59748	1968	30.35
Sample_GBL.TICAM1	1836	111	16.54
Sample_GBL.TICAM2	43450	1195	36.35
Sample_GBL.TIRAP	117030	2611	44.82
Sample_GBL.TLR1	455563	10091	45.14
Sample_GBL.TLR10	134301	3770	35.62
Sample_GBL.TLR2	169822	4199	40.44
Sample_GBL.TLR3	121789	3042	40.03
Sample_GBL.TLR4	213362	5252	40.62
Sample_GBL.TLR5	200803	4134	48.57
Sample_GBL.TLR6	268534	6088	44.1
Sample_GBL.TLR7	120188	5063	23.73
Sample_GBL.TLR8	108983	4350	25.05
Sample_GBL.TLR9	204503	3735	54.75
Sample_GBL.TMEM173	182278	3699	49.27
Sample_GBL.TNF	68632	1627	42.18
Sample_GBL.TNFAIP1	39691	823	48.22
Sample_GBL.TNFAIP2	30800	772	39.89
Sample_GBL.TNFAIP3	198573	4402	45.1
Sample_GBL.TNFAIP6	41617	1330	31.29
Sample_GBL.TNFAIP8	164337	4163	39.47
Sample_GBL.TNFAIP8L1	1749	114	15.34
Sample_GBL.TNFAIP8L2	4900	93	52.68
Sample_GBL.TNFAIP8L3	1661	143	11.61
Sample_GBL.TNFRSF10A	26435	588	44.95
Sample_GBL.TNFRSF10B	21057	452	46.58
Sample_GBL.TNFRSF10C	4270	105	40.66
Sample_GBL.TNFRSF11A	61877	1449	42.7
Sample_GBL.TNFRSF11B	85507	2541	33.65
Sample_GBL.TNFRSF12A	36582	1029	35.55
Sample_GBL.TNFRSF13B	6299	175	35.99
Sample_GBL.TNFRSF13C	27249	743	36.67
Sample_GBL.TNFRSF14	49069	1309	37.48
Sample_GBL.TNFRSF17	39815	991	40.17
Sample_GBL.TNFRSF18	4699	211	22.27
Sample_GBL.TNFRSF19	81773	1950	41.93
Sample_GBL.TNFRSF1B	38016	1003	37.9
Sample_GBL.TNFRSF21	149324	3361	44.42
Sample_GBL.TNFRSF25	49879	1226	40.68
Sample_GBL.TNFRSF4	32173	973	33.06
Sample_GBL.TNFRSF6B	116502	2921	39.88
Sample_GBL.TNFRSF8	146888	3136	46.83
Sample_GBL.TNFRSF9	35931	977	36.77
Sample_GBL.TNFSF10	36318	945	38.43
Sample_GBL.TNFSF13	94496	2169	43.56
Sample_GBL.TNFSF13B	57343	1606	35.7
Sample_GBL.TNFSF14	15817	307	51.52
Sample_GBL.TNFSF15	18495	412	44.89
Sample_GBL.TNFSF18	82294	1975	41.66
Sample_GBL.TNFSF4	161171	3938	40.92
Sample_GBL.TNFSF8	105219	2343	44.9
Sample_GBL.TNRFSF1A	105655	2351	44.94
Sample_GBL.TOLLIP	36658	793	46.22
Sample_GBL.TRAF1	39779	864	46.04
Sample_GBL.TRAF2	130106	2652	49.05
Sample_GBL.TRAF3	41726	1020	40.9
Sample_GBL.TRAF3IP1	96437	2542	37.93
Sample_GBL.TRAF3IP2	164320	3554	46.23
Sample_GBL.TRAF3IP3	254771	5661	45
Sample_GBL.TRAF4	171704	3382	50.76
Sample_GBL.TRAF5	122087	2929	41.68
Sample_GBL.TRAF6	73694	1554	47.42
Sample_GBL.TRAF7	149726	3646	41.06
Sample_GBL.TRAFD1	164978	3654	45.14
Sample_GBL.UNC93B1	73733	2039	36.16
Sample_GBL.ZBP1	108211	2417	44.77
Sample_LBHLA1.AIP	234	1411	0.16
Sample_LBHLA1.BPI	709	4349	0.16
Sample_LBHLA1.CARD15	901	4514	0.19
Sample_LBHLA1.CASP1	154	1240	0.12
Sample_LBHLA1.CCL1		111
Sample_LBHLA1.CCL11	117	681	0.17
Sample_LBHLA1.CCL14	767	3940	0.19
Sample_LBHLA1.CCL15	731	3343	0.21
Sample_LBHLA1.CCL16	146	629	0.23
Sample_LBHLA1.CCL17	85	611	0.13
Sample_LBHLA1.CCL18	51	240	0.21
Sample_LBHLA1.CCL19	77	769	0.1
Sample_LBHLA1.CCL2		729
Sample_LBHLA1.CCL20	154	1021	0.15
Sample_LBHLA1.CCL21		921
Sample_LBHLA1.CCL22	154	2803	0.05
Sample_LBHLA1.CCL23	15	251	0.05
Sample_LBHLA1.CCL24		430
Sample_LBHLA1.CCL25		250
Sample_LBHLA1.CCL27	174	1004	0.17
Sample_LBHLA1.CCL28	258	1752	0.14
Sample_LBHLA1.CCL5		521
Sample_LBHLA1.CCL7		715
Sample_LBHLA1.CCL8	24	717	0.03
Sample_LBHLA1.CCR1	214	2615	0.08
Sample_LBHLA1.CCR10	231	1771	0.13
Sample_LBHLA1.CCR3	367	3383	0.1
Sample_LBHLA1.CCR4		116
Sample_LBHLA1.CCR5	154	1579	0.09
Sample_LBHLA1.CCR6	15	311	0.04
Sample_LBHLA1.CCR7	308	2170	0.14
Sample_LBHLA1.CCR8	256	1485	0.17
Sample_LBHLA1.CCR9	297	2803	0.1
Sample_LBHLA1.CCRK	163	2230	0.07
Sample_LBHLA1.CCRL1		443
Sample_LBHLA1.CCRL2	231	1642	0.14
Sample_LBHLA1.CCRN4L	29	271	0.1
Sample_LBHLA1.CD109	452	6104	0.07
Sample_LBHLA1.CD14	231	777	0.29
Sample_LBHLA1.CD151	79	1073	0.07
Sample_LBHLA1.CD160	168	1633	0.1
Sample_LBHLA1.CD163	430	3779	0.11
Sample_LBHLA1.CD163L1	1129	5787	0.19
Sample_LBHLA1.CD164	125	3988	0.03
Sample_LBHLA1.CD164L2	234	1809	0.12
Sample_LBHLA1.CD180	295	2723	0.1
Sample_LBHLA1.CD19	178	1789	0.09
Sample_LBHLA1.CD1B	109	805	0.13
Sample_LBHLA1.CD1D	17	759	0.02
Sample_LBHLA1.CD1E	308	2375	0.12
Sample_LBHLA1.CD2		1674
Sample_LBHLA1.CD200	182	2129	0.08
Sample_LBHLA1.CD200R1	100	1681	0.05
Sample_LBHLA1.CD200R1L	77	653	0.11
Sample_LBHLA1.CD207	348	1861	0.18
Sample_LBHLA1.CD209		206
Sample_LBHLA1.CD22	142	1350	0.1
Sample_LBHLA1.CD226	358	4654	0.07
Sample_LBHLA1.CD244	163	1076	0.15
Sample_LBHLA1.CD247	370	2502	0.14
Sample_LBHLA1.CD248	216	2557	0.08
Sample_LBHLA1.CD27		1040
Sample_LBHLA1.CD274	266	3949	0.06
Sample_LBHLA1.CD276	154	1891	0.08
Sample_LBHLA1.CD28	77	1667	0.04
Sample_LBHLA1.CD2AP	530	6066	0.08
Sample_LBHLA1.CD2BP2		390
Sample_LBHLA1.CD300A	77	887	0.08
Sample_LBHLA1.CD300C	77	1049	0.07
Sample_LBHLA1.CD300E		703
Sample_LBHLA1.CD302	486	3599	0.13
Sample_LBHLA1.CD320	77	711	0.1
Sample_LBHLA1.CD33		501
Sample_LBHLA1.CD34	374	2480	0.15
Sample_LBHLA1.CD36	435	4316	0.1
Sample_LBHLA1.CD37	95	1231	0.07
Sample_LBHLA1.CD38	248	2702	0.09
Sample_LBHLA1.CD3D	222	923	0.24
Sample_LBHLA1.CD3E	32	884	0.03
Sample_LBHLA1.CD3G	51	346	0.14
Sample_LBHLA1.CD4	785	4093	0.19
Sample_LBHLA1.CD40	77	1505	0.05
Sample_LBHLA1.CD44	824	5582	0.14
Sample_LBHLA1.CD46	585	3468	0.16
Sample_LBHLA1.CD47	223	4762	0.04
Sample_LBHLA1.CD48		169
Sample_LBHLA1.CD5	166	1465	0.11
Sample_LBHLA1.CD52		226
Sample_LBHLA1.CD53	310	1995	0.15
Sample_LBHLA1.CD55	207	2680	0.07
Sample_LBHLA1.CD59	431	3015	0.14
Sample_LBHLA1.CD5L		1105
Sample_LBHLA1.CD6	687	5425	0.12
Sample_LBHLA1.CD63	428	2378	0.17
Sample_LBHLA1.CD68		878
Sample_LBHLA1.CD69	290	2399	0.12
Sample_LBHLA1.CD7		190
Sample_LBHLA1.CD70		311
Sample_LBHLA1.CD72	263	1931	0.13
Sample_LBHLA1.CD74	91	2132	0.04
Sample_LBHLA1.CD79B		902
Sample_LBHLA1.CD80	110	999	0.11
Sample_LBHLA1.CD81	377	2097	0.17
Sample_LBHLA1.CD82	125	1859	0.06
Sample_LBHLA1.CD83	77	550	0.14
Sample_LBHLA1.CD84	250	1912	0.13
Sample_LBHLA1.CD86	473	3422	0.13
Sample_LBHLA1.CD8A	206	1644	0.12
Sample_LBHLA1.CD9	255	3067	0.08
Sample_LBHLA1.CD93	77	2550	0.03
Sample_LBHLA1.CD96	308	2105	0.14
Sample_LBHLA1.CD97	131	1470	0.08
Sample_LBHLA1.CDKN2B	210	3950	0.05
Sample_LBHLA1.CFH	309	6112	0.05
Sample_LBHLA1.CFHR5		719
Sample_LBHLA1.CFI	190	1927	0.09
Sample_LBHLA1.CLEC10A		654
Sample_LBHLA1.CLEC12A	138	3522	0.03
Sample_LBHLA1.CLEC12B	486	3744	0.12
Sample_LBHLA1.CLEC1B	96	1425	0.06
Sample_LBHLA1.CLEC2A		103
Sample_LBHLA1.CLEC4A	217	1061	0.2
Sample_LBHLA1.CLEC4C		521
Sample_LBHLA1.CLEC4D	77	481	0.16
Sample_LBHLA1.CLEC4E	93	2064	0.04
Sample_LBHLA1.CLEC5A	233	2148	0.1
Sample_LBHLA1.CLEC6A	337	666	0.5
Sample_LBHLA1.CLEC7A	246	2369	0.1
Sample_LBHLA1.CLEC9A	241	1196	0.2
Sample_LBHLA1.CTLA4	132	1075	0.12
Sample_LBHLA1.CXCR3	322	1866	0.17
Sample_LBHLA1.CXCR4	209	2205	0.09
Sample_LBHLA1.CXCR5		226
Sample_LBHLA1.CXCR6	221	2093	0.1
Sample_LBHLA1.CXCR7	308	1918	0.16
Sample_LBHLA1.DDX58	875	4942	0.17
Sample_LBHLA1.FCN2
Sample_LBHLA1.HLA-A	491	2763	0.17
Sample_LBHLA1.HLA-DOB		595
Sample_LBHLA1.HLA-DPA1		174
Sample_LBHLA1.HLA-DPB1	17	1150	0.01
Sample_LBHLA1.HLA-DQA1	129	1061	0.12
Sample_LBHLA1.HLA-DQA2		618
Sample_LBHLA1.HLA-DRA	77	1066	0.07
Sample_LBHLA1.HLA-DRB7	129	1061	0.12
Sample_LBHLA1.HLA-E	694	3008	0.23
Sample_LBHLA1.HLA-F	343	2935	0.11
Sample_LBHLA1.HLA-G	829	2535	0.32
Sample_LBHLA1.HLA-H	402	1597	0.25
Sample_LBHLA1.HLA-J	547	2933	0.18
Sample_LBHLA1.HLA-L	771	2884	0.26
Sample_LBHLA1.HSPD1	151	1819	0.08
Sample_LBHLA1.IFI27	173	1584	0.1
Sample_LBHLA1.IFIH1	198	3047	0.06
Sample_LBHLA1.IFIT1	160	3076	0.05
Sample_LBHLA1.IFIT2	178	3487	0.05
Sample_LBHLA1.IFIT3		427
Sample_LBHLA1.IFIT5	385	3796	0.1
Sample_LBHLA1.IFNA8		1038
Sample_LBHLA1.IFNAR1	120	1719	0.06
Sample_LBHLA1.IFNAR2	360	1402	0.25
Sample_LBHLA1.IFNB1	77	839	0.09
Sample_LBHLA1.IFNE	154	1471	0.1
Sample_LBHLA1.IFNG	77	1146	0.06
Sample_LBHLA1.IFNGR1	289	1971	0.14
Sample_LBHLA1.IFNGR2		630
Sample_LBHLA1.IFNK	130	1138	0.11
Sample_LBHLA1.IL10	231	1973	0.11
Sample_LBHLA1.IL10RA	630	4271	0.14
Sample_LBHLA1.IL10RB	121	750	0.16
Sample_LBHLA1.IL11RA	527	4155	0.12
Sample_LBHLA1.IL12A	26	1336	0.01
Sample_LBHLA1.IL12B	248	2753	0.09
Sample_LBHLA1.IL12RB1	65	1671	0.03
Sample_LBHLA1.IL12RB2	399	2516	0.15
Sample_LBHLA1.IL13	77	2411	0.03
Sample_LBHLA1.IL13RA1	308	3410	0.09
Sample_LBHLA1.IL13RA2		1099
Sample_LBHLA1.IL15	54	3042	0.01
Sample_LBHLA1.IL15RA	205	1379	0.14
Sample_LBHLA1.IL16	897	5272	0.17
Sample_LBHLA1.IL17A		273
Sample_LBHLA1.IL17B	66	822	0.08
Sample_LBHLA1.IL17C	158	990	0.15
Sample_LBHLA1.IL17D	231	1343	0.17
Sample_LBHLA1.IL17F	163	1064	0.15
Sample_LBHLA1.IL17RA	265	1501	0.17
Sample_LBHLA1.IL17RB	331	3004	0.11
Sample_LBHLA1.IL18	31	1462	0.02
Sample_LBHLA1.IL18R1	189	1559	0.12
Sample_LBHLA1.IL19	415	1983	0.2
Sample_LBHLA1.IL1A	207	2117	0.09
Sample_LBHLA1.IL1B	77	1444	0.05
Sample_LBHLA1.IL1R1	77	2894	0.02
Sample_LBHLA1.IL1R2	329	2198	0.14
Sample_LBHLA1.IL2		1116
Sample_LBHLA1.IL20	154	1409	0.1
Sample_LBHLA1.IL20RA		2822
Sample_LBHLA1.IL20RB	138	2105	0.06
Sample_LBHLA1.IL21	77	624	0.12
Sample_LBHLA1.IL21R	257	850	0.3
Sample_LBHLA1.IL22	123	511	0.24
Sample_LBHLA1.IL22RA1	117	744	0.15
Sample_LBHLA1.IL22RA2	155	2659	0.05
Sample_LBHLA1.IL23A	135	1037	0.13
Sample_LBHLA1.IL23R	155	2803	0.05
Sample_LBHLA1.IL24	146	1738	0.08
Sample_LBHLA1.IL25		1365
Sample_LBHLA1.IL26	54	1014	0.05
Sample_LBHLA1.IL27RA	452	1714	0.26
Sample_LBHLA1.IL28RA	319	1654	0.19
Sample_LBHLA1.IL2RB	117	1237	0.09
Sample_LBHLA1.IL2RG		1592
Sample_LBHLA1.IL3	77	428	0.17
Sample_LBHLA1.IL31	154	753	0.2
Sample_LBHLA1.IL31RA	116	2026	0.05
Sample_LBHLA1.IL33	202	2578	0.07
Sample_LBHLA1.IL34	154	1772	0.08
Sample_LBHLA1.IL4	213	713	0.29
Sample_LBHLA1.IL4I1	154	1827	0.08
Sample_LBHLA1.IL4R	72	720	0.1
Sample_LBHLA1.IL5	116	954	0.12
Sample_LBHLA1.IL5RA	166	1675	0.09
Sample_LBHLA1.IL6	146	2706	0.05
Sample_LBHLA1.IL6R	669	5860	0.11
Sample_LBHLA1.IL6ST	828	8272	0.1
Sample_LBHLA1.IL7	423	3026	0.13
Sample_LBHLA1.IL7R	613	5277	0.11
Sample_LBHLA1.IL8	197	2271	0.08
Sample_LBHLA1.IL8RA	571	2493	0.22
Sample_LBHLA1.IL8RB	131	1273	0.1
Sample_LBHLA1.IL9	56	519	0.1
Sample_LBHLA1.IRAK1	330	3191	0.1
Sample_LBHLA1.IRAK1BP1		1153
Sample_LBHLA1.IRAK2	77	1843	0.04
Sample_LBHLA1.IRAK3	77	1972	0.03
Sample_LBHLA1.IRAK4	210	2755	0.07
Sample_LBHLA1.KIR2DL1	352	1300	0.27
Sample_LBHLA1.KIR2DL3	1454	4761	0.3
Sample_LBHLA1.KIR2DL4	1794	6453	0.27
Sample_LBHLA1.KIR2DS2	402	1489	0.26
Sample_LBHLA1.KIR2DS4	387	1635	0.23
Sample_LBHLA1.KIR2DS5	402	1489	0.26
Sample_LBHLA1.KIR3DL1	2638	10730	0.24
Sample_LBHLA1.KIR3DL2	216	969	0.22
Sample_LBHLA1.KIR3DL3	128	601	0.21
Sample_LBHLA1.KIR3DP1	101	230	0.43
Sample_LBHLA1.L1CAM	511	5997	0.08
Sample_LBHLA1.LBP	104	1485	0.07
Sample_LBHLA1.LILRA5		806
Sample_LBHLA1.LILRA6		52
Sample_LBHLA1.LILRB4		208
Sample_LBHLA1.LILRB5	140	1293	0.1
Sample_LBHLA1.MAVS	118	3455	0.03
Sample_LBHLA1.MD2		589
Sample_LBHLA1.MICA	761	1712	0.44
Sample_LBHLA1.MICB	303	1634	0.18
Sample_LBHLA1.MRC2	543	6238	0.08
Sample_LBHLA1.MYD88	425	3985	0.1
Sample_LBHLA1.NFKB1	675	5062	0.13
Sample_LBHLA1.NFKB2	352	2715	0.12
Sample_LBHLA1.NFKBIA	94	2210	0.04
Sample_LBHLA1.NFKBIB	488	2267	0.21
Sample_LBHLA1.NFKBID	267	2028	0.13
Sample_LBHLA1.NFKBIE	181	2446	0.07
Sample_LBHLA1.NFKBIL1	271	1466	0.18
Sample_LBHLA1.NFKBIL2	385	2344	0.16
Sample_LBHLA1.NFKBIZ	402	3287	0.12
Sample_LBHLA1.NLRB1	130	743	0.17
Sample_LBHLA1.NLRC3	219	2190	0.1
Sample_LBHLA1.NLRC4	397	3347	0.11
Sample_LBHLA1.NLRC5	1309	9150	0.14
Sample_LBHLA1.NLRP1		549
Sample_LBHLA1.NLRP10		630
Sample_LBHLA1.NLRP11	70	462	0.15
Sample_LBHLA1.NLRP12	77	588	0.13
Sample_LBHLA1.NLRP13	501	2735	0.18
Sample_LBHLA1.NLRP14	385	3051	0.12
Sample_LBHLA1.NLRP2		566
Sample_LBHLA1.NLRP3	128	1688	0.07
Sample_LBHLA1.NLRP4		2599
Sample_LBHLA1.NLRP5	350	2693	0.12
Sample_LBHLA1.NLRP6	385	2130	0.18
Sample_LBHLA1.NLRP7	308	2442	0.12
Sample_LBHLA1.NLRP8	77	944	0.08
Sample_LBHLA1.NLRP9	65	612	0.1
Sample_LBHLA1.NLRX1	385	4792	0.08
Sample_LBHLA1.NOD1	641	6448	0.09
Sample_LBHLA1.PSMA1	170	3346	0.05
Sample_LBHLA1.PSMA2	137	1198	0.11
Sample_LBHLA1.PSMA3	477	1919	0.24
Sample_LBHLA1.PSMA4	115	1094	0.1
Sample_LBHLA1.PSMA5	247	817	0.3
Sample_LBHLA1.PSMA6	476	5942	0.08
Sample_LBHLA1.PSMA7	49	1211	0.04
Sample_LBHLA1.PSMA8		480
Sample_LBHLA1.PSMB1	343	2250	0.15
Sample_LBHLA1.PSMB10	85	759	0.11
Sample_LBHLA1.PSMB2	79	403	0.19
Sample_LBHLA1.PSMB3		79
Sample_LBHLA1.PSMB4	77	2156	0.03
Sample_LBHLA1.PSMB5	345	1144	0.3
Sample_LBHLA1.PSMB6	157	846	0.18
Sample_LBHLA1.PSMB7	383	1977	0.19
Sample_LBHLA1.PSMB8	254	2000	0.12
Sample_LBHLA1.PSMB9	43	2041	0.02
Sample_LBHLA1.PSMC1	377	2623	0.14
Sample_LBHLA1.PSMC2	37	1098	0.03
Sample_LBHLA1.PSMC3	138	1176	0.11
Sample_LBHLA1.PSMC3IP	77	1346	0.05
Sample_LBHLA1.PSMC4	310	1255	0.24
Sample_LBHLA1.PSMC5	160	1276	0.12
Sample_LBHLA1.PSMC6	271	3130	0.08
Sample_LBHLA1.PSMD1	719	4904	0.14
Sample_LBHLA1.PSMD10	154	1501	0.1
Sample_LBHLA1.PSMD10P	53	680	0.07
Sample_LBHLA1.PSMD11	293	4778	0.06
Sample_LBHLA1.PSMD12	154	1568	0.09
Sample_LBHLA1.PSMD13	318	1788	0.17
Sample_LBHLA1.PSMD14	919	7615	0.12
Sample_LBHLA1.PSMD2	687	3838	0.17
Sample_LBHLA1.PSMD3	593	2644	0.22
Sample_LBHLA1.PSMD4	234	2261	0.1
Sample_LBHLA1.PSMD5	77	1710	0.04
Sample_LBHLA1.PSMD6	231	2629	0.08
Sample_LBHLA1.PSMD7	32	177	0.18
Sample_LBHLA1.PSMD9	314	2890	0.1
Sample_LBHLA1.PSME1	149	1188	0.12
Sample_LBHLA1.PSME2	93	687	0.13
Sample_LBHLA1.PSME3	77	1613	0.04
Sample_LBHLA1.PSME4	864	7644	0.11
Sample_LBHLA1.PSMF1	494	4564	0.1
Sample_LBHLA1.PSMG1	145	1897	0.07
Sample_LBHLA1.PSMG4	154	1054	0.14
Sample_LBHLA1.PTX3	108	1937	0.05
Sample_LBHLA1.PYCARD	77	986	0.07
Sample_LBHLA1.RIPK1	482	3171	0.15
Sample_LBHLA1.RIPK2	336	3011	0.11
Sample_LBHLA1.SARM1	324	2205	0.14
Sample_LBHLA1.TAP1	397	4252	0.09
Sample_LBHLA1.TAP2	255	2985	0.08
Sample_LBHLA1.TGFB1	376	1968	0.19
Sample_LBHLA1.TICAM1		111
Sample_LBHLA1.TICAM2	21	1195	0.01
Sample_LBHLA1.TIRAP	274	2611	0.1
Sample_LBHLA1.TLR1	1159	10091	0.11
Sample_LBHLA1.TLR10	717	3770	0.19
Sample_LBHLA1.TLR2	154	4199	0.03
Sample_LBHLA1.TLR3	332	3042	0.1
Sample_LBHLA1.TLR4	801	5252	0.15
Sample_LBHLA1.TLR5	963	4134	0.23
Sample_LBHLA1.TLR6	635	6088	0.1
Sample_LBHLA1.TLR7	583	5063	0.11
Sample_LBHLA1.TLR8	420	4350	0.09
Sample_LBHLA1.TLR9	822	3735	0.22
Sample_LBHLA1.TMEM173	398	3699	0.1
Sample_LBHLA1.TNF	118	1627	0.07
Sample_LBHLA1.TNFAIP1	58	823	0.07
Sample_LBHLA1.TNFAIP2	61	772	0.07
Sample_LBHLA1.TNFAIP3	370	4402	0.08
Sample_LBHLA1.TNFAIP6	140	1330	0.1
Sample_LBHLA1.TNFAIP8	479	4163	0.11
Sample_LBHLA1.TNFAIP8L1		114
Sample_LBHLA1.TNFAIP8L2		93
Sample_LBHLA1.TNFAIP8L3		143
Sample_LBHLA1.TNFRSF10A		588
Sample_LBHLA1.TNFRSF10B		452
Sample_LBHLA1.TNFRSF10C		105
Sample_LBHLA1.TNFRSF11A		1449
Sample_LBHLA1.TNFRSF11B	231	2541	0.09
Sample_LBHLA1.TNFRSF12A	94	1029	0.09
Sample_LBHLA1.TNFRSF13B		175
Sample_LBHLA1.TNFRSF13C		743
Sample_LBHLA1.TNFRSF14	102	1309	0.07
Sample_LBHLA1.TNFRSF17		991
Sample_LBHLA1.TNFRSF18	32	211	0.15
Sample_LBHLA1.TNFRSF19	309	1950	0.15
Sample_LBHLA1.TNFRSF1B	61	1003	0.06
Sample_LBHLA1.TNFRSF21	169	3361	0.05
Sample_LBHLA1.TNFRSF25	343	1226	0.27
Sample_LBHLA1.TNFRSF4		973
Sample_LBHLA1.TNFRSF6B	499	2921	0.17
Sample_LBHLA1.TNFRSF8	156	3136	0.04
Sample_LBHLA1.TNFRSF9		977
Sample_LBHLA1.TNFSF10	84	945	0.08
Sample_LBHLA1.TNFSF13	373	2169	0.17
Sample_LBHLA1.TNFSF13B	77	1606	0.04
Sample_LBHLA1.TNFSF14		307
Sample_LBHLA1.TNFSF15	20	412	0.04
Sample_LBHLA1.TNFSF18	308	1975	0.15
Sample_LBHLA1.TNFSF4	467	3938	0.11
Sample_LBHLA1.TNFSF8	43	2343	0.01
Sample_LBHLA1.TNRFSF1A	227	2351	0.09
Sample_LBHLA1.TOLLIP	62	793	0.07
Sample_LBHLA1.TRAF1	62	864	0.07
Sample_LBHLA1.TRAF2	469	2652	0.17
Sample_LBHLA1.TRAF3	70	1020	0.06
Sample_LBHLA1.TRAF3IP1	266	2542	0.1
Sample_LBHLA1.TRAF3IP2	542	3554	0.15
Sample_LBHLA1.TRAF3IP3	1197	5661	0.21
Sample_LBHLA1.TRAF4	433	3382	0.12
Sample_LBHLA1.TRAF5	175	2929	0.05
Sample_LBHLA1.TRAF6	293	1554	0.18
Sample_LBHLA1.TRAF7	405	3646	0.11
Sample_LBHLA1.TRAFD1	658	3654	0.18
Sample_LBHLA1.UNC93B1	158	2039	0.07
Sample_LBHLA1.ZBP1	208	2417	0.08
Sample_MOU.AIP	95659	1411	67.79
Sample_MOU.BPI	305773	4349	70.3
Sample_MOU.CARD15	310396	4514	68.76
Sample_MOU.CASP1	53331	1240	43
Sample_MOU.CCL1	9014	111	81.2
Sample_MOU.CCL11	31576	681	46.36
Sample_MOU.CCL14	231823	3940	58.83
Sample_MOU.CCL15	206972	3343	61.91
Sample_MOU.CCL16	45070	629	71.65
Sample_MOU.CCL17	36236	611	59.3
Sample_MOU.CCL18	19353	240	80.63
Sample_MOU.CCL19	53619	769	69.72
Sample_MOU.CCL2	33873	729	46.46
Sample_MOU.CCL20	28562	1021	27.97
Sample_MOU.CCL21	63394	921	68.83
Sample_MOU.CCL22	165424	2803	59.01
Sample_MOU.CCL23	16317	251	65
Sample_MOU.CCL24	29995	430	69.75
Sample_MOU.CCL25	16753	250	67.01
Sample_MOU.CCL27	69426	1004	69.14
Sample_MOU.CCL28	74017	1752	42.24
Sample_MOU.CCL5	37646	521	72.25
Sample_MOU.CCL7	28682	715	40.11
Sample_MOU.CCL8	30356	717	42.33
Sample_MOU.CCR1	174252	2615	66.63
Sample_MOU.CCR10	73434	1771	41.46
Sample_MOU.CCR3	207029	3383	61.19
Sample_MOU.CCR4	9007	116	77.64
Sample_MOU.CCR5	103092	1579	65.28
Sample_MOU.CCR6	20324	311	65.35
Sample_MOU.CCR7	164904	2170	75.99
Sample_MOU.CCR8	115866	1485	78.02
Sample_MOU.CCR9	217119	2803	77.45
Sample_MOU.CCRK	169917	2230	76.19
Sample_MOU.CCRL1	19902	443	44.92
Sample_MOU.CCRL2	114403	1642	69.67
Sample_MOU.CCRN4L	21619	271	79.77
Sample_MOU.CD109	278958	6104	45.7
Sample_MOU.CD14	53258	777	68.54
Sample_MOU.CD151	67360	1073	62.77
Sample_MOU.CD160	95154	1633	58.26
Sample_MOU.CD163	235598	3779	62.34
Sample_MOU.CD163L1	365262	5787	63.11
Sample_MOU.CD164	171233	3988	42.93
Sample_MOU.CD164L2	129426	1809	71.54
Sample_MOU.CD180	177599	2723	65.22
Sample_MOU.CD19	109473	1789	61.19
Sample_MOU.CD1B	55196	805	68.56
Sample_MOU.CD1D	48171	759	63.46
Sample_MOU.CD1E	139996	2375	58.94
Sample_MOU.CD2	109935	1674	65.67
Sample_MOU.CD200	119776	2129	56.25
Sample_MOU.CD200R1	72004	1681	42.83
Sample_MOU.CD200R1L	32824	653	50.26
Sample_MOU.CD207	137615	1861	73.94
Sample_MOU.CD209	14147	206	68.67
Sample_MOU.CD22	97490	1350	72.21
Sample_MOU.CD226	191764	4654	41.2
Sample_MOU.CD244	79882	1076	74.23
Sample_MOU.CD247	186084	2502	74.37
Sample_MOU.CD248	164008	2557	64.14
Sample_MOU.CD27	71308	1040	68.56
Sample_MOU.CD274	236741	3949	59.94
Sample_MOU.CD276	137960	1891	72.95
Sample_MOU.CD28	98273	1667	58.95
Sample_MOU.CD2AP	182049	6066	30.01
Sample_MOU.CD2BP2	24001	390	61.54
Sample_MOU.CD300A	63783	887	71.9
Sample_MOU.CD300C	78748	1049	75.06
Sample_MOU.CD300E	56704	703	80.66
Sample_MOU.CD302	144857	3599	40.24
Sample_MOU.CD320	42845	711	60.26
Sample_MOU.CD33	38541	501	76.92
Sample_MOU.CD34	156859	2480	63.24
Sample_MOU.CD36	182978	4316	42.39
Sample_MOU.CD37	79197	1231	64.33
Sample_MOU.CD38	147569	2702	54.61
Sample_MOU.CD3D	65890	923	71.38
Sample_MOU.CD3E	61953	884	70.08
Sample_MOU.CD3G	20194	346	58.36
Sample_MOU.CD4	304899	4093	74.49
Sample_MOU.CD40	109600	1505	72.82
Sample_MOU.CD44	353554	5582	63.33
Sample_MOU.CD46	138162	3468	39.83
Sample_MOU.CD47	228834	4762	48.05
Sample_MOU.CD48	14782	169	87.46
Sample_MOU.CD5	98719	1465	67.38
Sample_MOU.CD52	13034	226	57.67
Sample_MOU.CD53	126617	1995	63.46
Sample_MOU.CD55	90805	2680	33.88
Sample_MOU.CD59	164320	3015	54.5
Sample_MOU.CD5L	81949	1105	74.16
Sample_MOU.CD6	359241	5425	66.21
Sample_MOU.CD63	134706	2378	56.64
Sample_MOU.CD68	79537	878	90.58
Sample_MOU.CD69	91540	2399	38.15
Sample_MOU.CD7	7956	190	41.87
Sample_MOU.CD70	16959	311	54.53
Sample_MOU.CD72	117413	1931	60.8
Sample_MOU.CD74	149533	2132	70.13
Sample_MOU.CD79B	62296	902	69.06
Sample_MOU.CD80	65294	999	65.35
Sample_MOU.CD81	122602	2097	58.46
Sample_MOU.CD82	117827	1859	63.38
Sample_MOU.CD83	24459	550	44.47
Sample_MOU.CD84	126347	1912	66.08
Sample_MOU.CD86	227296	3422	66.42
Sample_MOU.CD8A	94604	1644	57.54
Sample_MOU.CD9	198940	3067	64.86
Sample_MOU.CD93	157723	2550	61.85
Sample_MOU.CD96	126369	2105	60.03
Sample_MOU.CD97	90147	1470	61.32
Sample_MOU.CDKN2B	165919	3950	42
Sample_MOU.CFH	223997	6112	36.64
Sample_MOU.CFHR5	32797	719	45.61
Sample_MOU.CFI	83416	1927	43.28
Sample_MOU.CLEC10A	47604	654	72.78
Sample_MOU.CLEC12A	177902	3522	50.51
Sample_MOU.CLEC12B	168538	3744	45.01
Sample_MOU.CLEC1B	62876	1425	44.12
Sample_MOU.CLEC2A	4211	103	40.88
Sample_MOU.CLEC4A	55309	1061	52.12
Sample_MOU.CLEC4C	34107	521	65.46
Sample_MOU.CLEC4D	22507	481	46.79
Sample_MOU.CLEC4E	96657	2064	46.82
Sample_MOU.CLEC5A	135757	2148	63.2
Sample_MOU.CLEC6A	34235	666	51.4
Sample_MOU.CLEC7A	94492	2369	39.88
Sample_MOU.CLEC9A	59044	1196	49.36
Sample_MOU.CTLA4	69911	1075	65.03
Sample_MOU.CXCR3	127923	1866	68.55
Sample_MOU.CXCR4	159649	2205	72.4
Sample_MOU.CXCR5	14920	226	66.01
Sample_MOU.CXCR6	168883	2093	80.68
Sample_MOU.CXCR7	117440	1918	61.23
Sample_MOU.DDX58	221514	4942	44.82
Sample_MOU.FCN2	119225	2496	47.76
Sample_MOU.HLA-A	259370	2763	93.87
Sample_MOU.HLA-DOB	67527	595	113.49
Sample_MOU.HLA-DPA1	17200	174	98.85
Sample_MOU.HLA-DPB1	124552	1150	108.3
Sample_MOU.HLA-DQA1	58374	1061	55.01
Sample_MOU.HLA-DQA2	71994	618	116.49
Sample_MOU.HLA-DRA	78336	1066	73.48
Sample_MOU.HLA-DRB7	58374	1061	55.01
Sample_MOU.HLA-E	327421	3008	108.85
Sample_MOU.HLA-F	338387	2935	115.29
Sample_MOU.HLA-G	325507	2535	128.4
Sample_MOU.HLA-H	194536	1597	121.81
Sample_MOU.HLA-J	357258	2933	121.8
Sample_MOU.HLA-L	325317	2884	112.8
Sample_MOU.HSPD1	84274	1819	46.32
Sample_MOU.IFI27	99398	1584	62.75
Sample_MOU.IFIH1	144940	3047	47.56
Sample_MOU.IFIT1	148174	3076	48.17
Sample_MOU.IFIT2	240207	3487	68.88
Sample_MOU.IFIT3	29631	427	69.39
Sample_MOU.IFIT5	170887	3796	45.01
Sample_MOU.IFNA8	58172	1038	56.04
Sample_MOU.IFNAR1	67209	1719	39.09
Sample_MOU.IFNAR2	62360	1402	44.47
Sample_MOU.IFNB1	55489	839	66.13
Sample_MOU.IFNE	65876	1471	44.78
Sample_MOU.IFNG	51748	1146	45.15
Sample_MOU.IFNGR1	93527	1971	47.45
Sample_MOU.IFNGR2	39072	630	62.01
Sample_MOU.IFNK	70143	1138	61.63
Sample_MOU.IL10	103358	1973	52.38
Sample_MOU.IL10RA	321740	4271	75.33
Sample_MOU.IL10RB	48852	750	65.13
Sample_MOU.IL11RA	301893	4155	72.65
Sample_MOU.IL12A	53701	1336	40.19
Sample_MOU.IL12B	147627	2753	53.62
Sample_MOU.IL12RB1	112628	1671	67.4
Sample_MOU.IL12RB2	174944	2516	69.53
Sample_MOU.IL13	165987	2411	68.84
Sample_MOU.IL13RA1	153528	3410	45.02
Sample_MOU.IL13RA2	48505	1099	44.13
Sample_MOU.IL15	115560	3042	37.98
Sample_MOU.IL15RA	82209	1379	59.61
Sample_MOU.IL16	371288	5272	70.42
Sample_MOU.IL17A	17938	273	65.7
Sample_MOU.IL17B	49797	822	60.58
Sample_MOU.IL17C	62922	990	63.55
Sample_MOU.IL17D	67369	1343	50.16
Sample_MOU.IL17F	73707	1064	69.27
Sample_MOU.IL17RA	99281	1501	66.14
Sample_MOU.IL17RB	199552	3004	66.42
Sample_MOU.IL18	57147	1462	39.08
Sample_MOU.IL18R1	71761	1559	46.03
Sample_MOU.IL19	128378	1983	64.73
Sample_MOU.IL1A	115102	2117	54.37
Sample_MOU.IL1B	98140	1444	67.96
Sample_MOU.IL1R1	152226	2894	52.6
Sample_MOU.IL1R2	138919	2198	63.2
Sample_MOU.IL2	29412	1116	26.35
Sample_MOU.IL20	79570	1409	56.47
Sample_MOU.IL20RA	173116	2822	61.34
Sample_MOU.IL20RB	144378	2105	68.58
Sample_MOU.IL21	31303	624	50.16
Sample_MOU.IL21R	60258	850	70.89
Sample_MOU.IL22	37552	511	73.48
Sample_MOU.IL22RA1	49112	744	66.01
Sample_MOU.IL22RA2	110853	2659	41.68
Sample_MOU.IL23A	66260	1037	63.89
Sample_MOU.IL23R	138464	2803	49.39
Sample_MOU.IL24	121425	1738	69.86
Sample_MOU.IL25	98245	1365	71.97
Sample_MOU.IL26	48935	1014	48.25
Sample_MOU.IL27RA	95976	1714	55.99
Sample_MOU.IL28RA	114521	1654	69.23
Sample_MOU.IL2RB	79539	1237	64.29
Sample_MOU.IL2RG	109203	1592	68.59
Sample_MOU.IL3	29583	428	69.11
Sample_MOU.IL31	50811	753	67.47
Sample_MOU.IL31RA	120697	2026	59.57
Sample_MOU.IL33	97364	2578	37.76
Sample_MOU.IL34	118904	1772	67.1
Sample_MOU.IL4	35649	713	49.99
Sample_MOU.IL4I1	96251	1827	52.68
Sample_MOU.IL4R	44074	720	61.21
Sample_MOU.IL5	39033	954	40.91
Sample_MOU.IL5RA	93413	1675	55.76
Sample_MOU.IL6	158780	2706	58.67
Sample_MOU.IL6R	358481	5860	61.17
Sample_MOU.IL6ST	357096	8272	43.16
Sample_MOU.IL7	113830	3026	37.61
Sample_MOU.IL7R	289131	5277	54.79
Sample_MOU.IL8	69922	2271	30.78
Sample_MOU.IL8RA	223771	2493	89.75
Sample_MOU.IL8RB	103315	1273	81.15
Sample_MOU.IL9	22369	519	43.1
Sample_MOU.IRAK1	172003	3191	53.9
Sample_MOU.IRAK1BP1	47341	1153	41.05
Sample_MOU.IRAK2	117612	1843	63.81
Sample_MOU.IRAK3	94271	1972	47.8
Sample_MOU.IRAK4	113549	2755	41.21
Sample_MOU.KIR2DL1	131870	1300	101.43
Sample_MOU.KIR2DL3	514914	4761	108.15
Sample_MOU.KIR2DL4	685492	6453	106.22
Sample_MOU.KIR2DS2	167319	1489	112.37
Sample_MOU.KIR2DS4	173822	1635	106.31
Sample_MOU.KIR2DS5	167319	1489	112.37
Sample_MOU.KIR3DL1	1141229	10730	106.35
Sample_MOU.KIR3DL2	95336	969	98.38
Sample_MOU.KIR3DL3	65770	601	109.43
Sample_MOU.KIR3DP1	27897	230	121.29
Sample_MOU.L1CAM	398568	5997	66.46
Sample_MOU.LBP	89077	1485	59.98
Sample_MOU.LILRA5	58966	806	73.15
Sample_MOU.LILRA6	2656	52	51.07
Sample_MOU.LILRB4	13894	208	66.79
Sample_MOU.LILRB5	84328	1293	65.21
Sample_MOU.MAVS	204812	3455	59.27
Sample_MOU.MD2	16907	589	28.7
Sample_MOU.MICA	186097	1712	108.7
Sample_MOU.MICB	177584	1634	108.68
Sample_MOU.MRC2	362087	6238	58.04
Sample_MOU.MYD88	299172	3985	75.07
Sample_MOU.NFKB1	261328	5062	51.62
Sample_MOU.NFKB2	131254	2715	48.34
Sample_MOU.NFKBIA	130062	2210	58.85
Sample_MOU.NFKBIB	126014	2267	55.58
Sample_MOU.NFKBID	115984	2028	57.19
Sample_MOU.NFKBIE	147649	2446	60.36
Sample_MOU.NFKBIL1	93804	1466	63.98
Sample_MOU.NFKBIL2	124101	2344	52.94
Sample_MOU.NFKBIZ	185988	3287	56.58
Sample_MOU.NLRB1	46223	743	62.21
Sample_MOU.NLRC3	125074	2190	57.11
Sample_MOU.NLRC4	215828	3347	64.48
Sample_MOU.NLRC5	658103	9150	71.92
Sample_MOU.NLRP1	37835	549	68.91
Sample_MOU.NLRP10	42164	630	66.92
Sample_MOU.NLRP11	25344	462	54.85
Sample_MOU.NLRP12	46373	588	78.86
Sample_MOU.NLRP13	174905	2735	63.95
Sample_MOU.NLRP14	182650	3051	59.86
Sample_MOU.NLRP2	35130	566	62.06
Sample_MOU.NLRP3	89029	1688	52.74
Sample_MOU.NLRP4	173658	2599	66.81
Sample_MOU.NLRP5	210937	2693	78.32
Sample_MOU.NLRP6	92845	2130	43.58
Sample_MOU.NLRP7	184069	2442	75.37
Sample_MOU.NLRP8	63330	944	67.08
Sample_MOU.NLRP9	40658	612	66.43
Sample_MOU.NLRX1	342728	4792	71.52
Sample_MOU.NOD1	439668	6448	68.18
Sample_MOU.PSMA1	146259	3346	43.71
Sample_MOU.PSMA2	59322	1198	49.51
Sample_MOU.PSMA3	66478	1919	34.64
Sample_MOU.PSMA4	55657	1094	50.87
Sample_MOU.PSMA5	43595	817	53.35
Sample_MOU.PSMA6	203794	5942	34.29
Sample_MOU.PSMA7	77833	1211	64.27
Sample_MOU.PSMA8	22597	480	47.07
Sample_MOU.PSMB1	130999	2250	58.22
Sample_MOU.PSMB10	45956	759	60.54
Sample_MOU.PSMB2	25106	403	62.29
Sample_MOU.PSMB3	4617	79	58.44
Sample_MOU.PSMB4	142349	2156	66.02
Sample_MOU.PSMB5	84637	1144	73.98
Sample_MOU.PSMB6	57302	846	67.73
Sample_MOU.PSMB7	136342	1977	68.96
Sample_MOU.PSMB8	141019	2000	70.5
Sample_MOU.PSMB9	122348	2041	59.94
Sample_MOU.PSMC1	154601	2623	58.94
Sample_MOU.PSMC2	60412	1098	55.02
Sample_MOU.PSMC3	68718	1176	58.43
Sample_MOU.PSMC3IP	81183	1346	60.31
Sample_MOU.PSMC4	79686	1255	63.49
Sample_MOU.PSMC5	85250	1276	66.81
Sample_MOU.PSMC6	113481	3130	36.25
Sample_MOU.PSMD1	272266	4904	55.51
Sample_MOU.PSMD10	81284	1501	54.15
Sample_MOU.PSMD10P	55190	680	81.16
Sample_MOU.PSMD11	265625	4778	55.59
Sample_MOU.PSMD12	66449	1568	42.37
Sample_MOU.PSMD13	101194	1788	56.59
Sample_MOU.PSMD14	276920	7615	36.36
Sample_MOU.PSMD2	266925	3838	69.54
Sample_MOU.PSMD3	161020	2644	60.9
Sample_MOU.PSMD4	145433	2261	64.32
Sample_MOU.PSMD5	92304	1710	53.97
Sample_MOU.PSMD6	141100	2629	53.67
Sample_MOU.PSMD7	9193	177	51.93
Sample_MOU.PSMD9	163149	2890	56.45
Sample_MOU.PSME1	91602	1188	77.1
Sample_MOU.PSME2	36520	687	53.15
Sample_MOU.PSME3	88252	1613	54.71
Sample_MOU.PSME4	355561	7644	46.51
Sample_MOU.PSMF1	297603	4564	65.2
Sample_MOU.PSMG1	64939	1897	34.23
Sample_MOU.PSMG4	59525	1054	56.47
Sample_MOU.PTX3	95435	1937	49.26
Sample_MOU.PYCARD	46482	986	47.14
Sample_MOU.RIPK1	227791	3171	71.83
Sample_MOU.RIPK2	111318	3011	36.97
Sample_MOU.SARM1	90783	2205	41.17
Sample_MOU.TAP1	342524	4252	80.55
Sample_MOU.TAP2	283231	2985	94.88
Sample_MOU.TGFB1	80668	1968	40.98
Sample_MOU.TICAM1	1770	111	15.94
Sample_MOU.TICAM2	58476	1195	48.93
Sample_MOU.TIRAP	167131	2611	64.01
Sample_MOU.TLR1	629161	10091	62.34
Sample_MOU.TLR10	191535	3770	50.8
Sample_MOU.TLR2	238454	4199	56.78
Sample_MOU.TLR3	161706	3042	53.15
Sample_MOU.TLR4	276691	5252	52.68
Sample_MOU.TLR5	290788	4134	70.34
Sample_MOU.TLR6	372732	6088	61.22
Sample_MOU.TLR7	290579	5063	57.39
Sample_MOU.TLR8	269357	4350	61.92
Sample_MOU.TLR9	279983	3735	74.96
Sample_MOU.TMEM173	264821	3699	71.59
Sample_MOU.TNF	99514	1627	61.16
Sample_MOU.TNFAIP1	59772	823	72.62
Sample_MOU.TNFAIP2	44257	772	57.32
Sample_MOU.TNFAIP3	281045	4402	63.84
Sample_MOU.TNFAIP6	50231	1330	37.76
Sample_MOU.TNFAIP8	209820	4163	50.4
Sample_MOU.TNFAIP8L1	2578	114	22.61
Sample_MOU.TNFAIP8L2	6321	93	67.96
Sample_MOU.TNFAIP8L3	1663	143	11.62
Sample_MOU.TNFRSF10A	37068	588	63.04
Sample_MOU.TNFRSF10B	28574	452	63.21
Sample_MOU.TNFRSF10C	7076	105	67.39
Sample_MOU.TNFRSF11A	87414	1449	60.32
Sample_MOU.TNFRSF11B	121274	2541	47.72
Sample_MOU.TNFRSF12A	49123	1029	47.73
Sample_MOU.TNFRSF13B	10849	175	61.99
Sample_MOU.TNFRSF13C	41414	743	55.73
Sample_MOU.TNFRSF14	70797	1309	54.08
Sample_MOU.TNFRSF17	59087	991	59.62
Sample_MOU.TNFRSF18	7392	211	35.03
Sample_MOU.TNFRSF19	115709	1950	59.33
Sample_MOU.TNFRSF1B	53556	1003	53.39
Sample_MOU.TNFRSF21	196575	3361	58.48
Sample_MOU.TNFRSF25	66861	1226	54.53
Sample_MOU.TNFRSF4	44599	973	45.83
Sample_MOU.TNFRSF6B	160367	2921	54.9
Sample_MOU.TNFRSF8	205473	3136	65.52
Sample_MOU.TNFRSF9	55332	977	56.63
Sample_MOU.TNFSF10	54423	945	57.59
Sample_MOU.TNFSF13	133707	2169	61.64
Sample_MOU.TNFSF13B	85099	1606	52.98
Sample_MOU.TNFSF14	21257	307	69.24
Sample_MOU.TNFSF15	25305	412	61.41
Sample_MOU.TNFSF18	108436	1975	54.9
Sample_MOU.TNFSF4	217256	3938	55.16
Sample_MOU.TNFSF8	157404	2343	67.18
Sample_MOU.TNRFSF1A	150884	2351	64.17
Sample_MOU.TOLLIP	50546	793	63.74
Sample_MOU.TRAF1	57085	864	66.07
Sample_MOU.TRAF2	182755	2652	68.91
Sample_MOU.TRAF3	57668	1020	56.53
Sample_MOU.TRAF3IP1	130047	2542	51.15
Sample_MOU.TRAF3IP2	235311	3554	66.21
Sample_MOU.TRAF3IP3	344339	5661	60.82
Sample_MOU.TRAF4	241858	3382	71.51
Sample_MOU.TRAF5	168019	2929	57.36
Sample_MOU.TRAF6	106366	1554	68.44
Sample_MOU.TRAF7	208844	3646	57.28
Sample_MOU.TRAFD1	230067	3654	62.96
Sample_MOU.UNC93B1	104167	2039	51.08
Sample_MOU.ZBP1	161822	2417	66.95
Sample_PBB.AIP	108486	1411	76.88
Sample_PBB.BPI	322191	4349	74.08
Sample_PBB.CARD15	339527	4514	75.21
Sample_PBB.CASP1	61779	1240	49.82
Sample_PBB.CCL1	10334	111	93.09
Sample_PBB.CCL11	35130	681	51.58
Sample_PBB.CCL14	246779	3940	62.63
Sample_PBB.CCL15	221563	3343	66.27
Sample_PBB.CCL16	45752	629	72.73
Sample_PBB.CCL17	41184	611	67.4
Sample_PBB.CCL18	20966	240	87.35
Sample_PBB.CCL19	60223	769	78.31
Sample_PBB.CCL2	35294	729	48.41
Sample_PBB.CCL20	42581	1021	41.7
Sample_PBB.CCL21	70666	921	76.72
Sample_PBB.CCL22	172837	2803	61.66
Sample_PBB.CCL23	16573	251	66.02
Sample_PBB.CCL24	30964	430	72
Sample_PBB.CCL25	17875	250	71.5
Sample_PBB.CCL27	71826	1004	71.53
Sample_PBB.CCL28	86076	1752	49.13
Sample_PBB.CCL5	41014	521	78.72
Sample_PBB.CCL7	32667	715	45.68
Sample_PBB.CCL8	32138	717	44.82
Sample_PBB.CCR1	191980	2615	73.41
Sample_PBB.CCR10	88384	1771	49.9
Sample_PBB.CCR3	226955	3383	67.08
Sample_PBB.CCR4	10689	116	92.14
Sample_PBB.CCR5	107606	1579	68.14
Sample_PBB.CCR6	21234	311	68.27
Sample_PBB.CCR7	171883	2170	79.2
Sample_PBB.CCR8	115472	1485	77.75
Sample_PBB.CCR9	227033	2803	80.99
Sample_PBB.CCRK	182744	2230	81.94
Sample_PBB.CCRL1	20975	443	47.34
Sample_PBB.CCRL2	119443	1642	72.74
Sample_PBB.CCRN4L	23994	271	88.53
Sample_PBB.CD109	322878	6104	52.89
Sample_PBB.CD14	60163	777	77.42
Sample_PBB.CD151	73492	1073	68.49
Sample_PBB.CD160	103281	1633	63.24
Sample_PBB.CD163	253530	3779	67.08
Sample_PBB.CD163L1	391808	5787	67.7
Sample_PBB.CD164	213409	3988	53.51
Sample_PBB.CD164L2	141146	1809	78.02
Sample_PBB.CD180	191761	2723	70.42
Sample_PBB.CD19	116360	1789	65.04
Sample_PBB.CD1B	58564	805	72.75
Sample_PBB.CD1D	54755	759	72.14
Sample_PBB.CD1E	153913	2375	64.8
Sample_PBB.CD2	124115	1674	74.14
Sample_PBB.CD200	132950	2129	62.44
Sample_PBB.CD200R1	96792	1681	57.58
Sample_PBB.CD200R1L	37072	653	56.77
Sample_PBB.CD207	147035	1861	79
Sample_PBB.CD209	14414	206	69.97
Sample_PBB.CD22	106444	1350	78.84
Sample_PBB.CD226	239812	4654	51.52
Sample_PBB.CD244	85321	1076	79.29
Sample_PBB.CD247	205345	2502	82.07
Sample_PBB.CD248	179059	2557	70.02
Sample_PBB.CD27	74500	1040	71.63
Sample_PBB.CD274	263170	3949	66.64
Sample_PBB.CD276	146729	1891	77.59
Sample_PBB.CD28	104771	1667	62.85
Sample_PBB.CD2AP	249966	6066	41.2
Sample_PBB.CD2BP2	28089	390	72.02
Sample_PBB.CD300A	69138	887	77.94
Sample_PBB.CD300C	83209	1049	79.32
Sample_PBB.CD300E	60909	703	86.64
Sample_PBB.CD302	181245	3599	50.35
Sample_PBB.CD320	45281	711	63.68
Sample_PBB.CD33	40242	501	80.32
Sample_PBB.CD34	178199	2480	71.85
Sample_PBB.CD36	217272	4316	50.34
Sample_PBB.CD37	85670	1231	69.59
Sample_PBB.CD38	159801	2702	59.14
Sample_PBB.CD3D	63796	923	69.11
Sample_PBB.CD3E	67449	884	76.29
Sample_PBB.CD3G	22356	346	64.61
Sample_PBB.CD4	317077	4093	77.46
Sample_PBB.CD40	112822	1505	74.96
Sample_PBB.CD44	387188	5582	69.36
Sample_PBB.CD46	167380	3468	48.26
Sample_PBB.CD47	275475	4762	57.84
Sample_PBB.CD48	15787	169	93.41
Sample_PBB.CD5	108954	1465	74.37
Sample_PBB.CD52	15717	226	69.54
Sample_PBB.CD53	132372	1995	66.35
Sample_PBB.CD55	112758	2680	42.07
Sample_PBB.CD59	171260	3015	56.8
Sample_PBB.CD5L	86371	1105	78.16
Sample_PBB.CD6	388245	5425	71.56
Sample_PBB.CD63	147970	2378	62.22
Sample_PBB.CD68	79167	878	90.16
Sample_PBB.CD69	122297	2399	50.97
Sample_PBB.CD7	9787	190	51.51
Sample_PBB.CD70	19362	311	62.25
Sample_PBB.CD72	126689	1931	65.6
Sample_PBB.CD74	158361	2132	74.27
Sample_PBB.CD79B	67210	902	74.51
Sample_PBB.CD80	68678	999	68.74
Sample_PBB.CD81	137064	2097	65.36
Sample_PBB.CD82	128862	1859	69.31
Sample_PBB.CD83	25789	550	46.88
Sample_PBB.CD84	133188	1912	69.65
Sample_PBB.CD86	244660	3422	71.49
Sample_PBB.CD8A	98682	1644	60.02
Sample_PBB.CD9	208096	3067	67.85
Sample_PBB.CD93	182392	2550	71.52
Sample_PBB.CD96	140560	2105	66.77
Sample_PBB.CD97	101506	1470	69.05
Sample_PBB.CDKN2B	206149	3950	52.18
Sample_PBB.CFH	280934	6112	45.96
Sample_PBB.CFHR5	37787	719	52.55
Sample_PBB.CFI	97803	1927	50.75
Sample_PBB.CLEC10A	47519	654	72.65
Sample_PBB.CLEC12A	213958	3522	60.74
Sample_PBB.CLEC12B	206832	3744	55.24
Sample_PBB.CLEC1B	80951	1425	56.8
Sample_PBB.CLEC2A	4684	103	45.47
Sample_PBB.CLEC4A	58621	1061	55.25
Sample_PBB.CLEC4C	38382	521	73.66
Sample_PBB.CLEC4D	26416	481	54.91
Sample_PBB.CLEC4E	101616	2064	49.23
Sample_PBB.CLEC5A	145862	2148	67.9
Sample_PBB.CLEC6A	40402	666	60.66
Sample_PBB.CLEC7A	113101	2369	47.74
Sample_PBB.CLEC9A	62343	1196	52.12
Sample_PBB.CTLA4	76404	1075	71.07
Sample_PBB.CXCR3	91353	1866	48.95
Sample_PBB.CXCR4	167754	2205	76.07
Sample_PBB.CXCR5	15371	226	68.01
Sample_PBB.CXCR6	180255	2093	86.12
Sample_PBB.CXCR7	129110	1918	67.31
Sample_PBB.DDX58	264090	4942	53.43
Sample_PBB.FCN2	106107	2496	42.51
Sample_PBB.HLA-A	255262	2763	92.38
Sample_PBB.HLA-DOB	68151	595	114.53
Sample_PBB.HLA-DPA1	17964	174	103.24
Sample_PBB.HLA-DPB1	126932	1150	110.37
Sample_PBB.HLA-DQA1	59291	1061	55.88
Sample_PBB.HLA-DQA2	72939	618	118.02
Sample_PBB.HLA-DRA	81482	1066	76.43
Sample_PBB.HLA-DRB7	59291	1061	55.88
Sample_PBB.HLA-E	336978	3008	112.02
Sample_PBB.HLA-F	353540	2935	120.45
Sample_PBB.HLA-G	340288	2535	134.23
Sample_PBB.HLA-H	191818	1597	120.11
Sample_PBB.HLA-J	369052	2933	125.82
Sample_PBB.HLA-L	341775	2884	118.5
Sample_PBB.HSPD1	96848	1819	53.24
Sample_PBB.IFI27	107535	1584	67.88
Sample_PBB.IFIH1	167892	3047	55.1
Sample_PBB.IFIT1	171738	3076	55.83
Sample_PBB.IFIT2	258573	3487	74.15
Sample_PBB.IFIT3	32008	427	74.96
Sample_PBB.IFIT5	197269	3796	51.96
Sample_PBB.IFNA8	61206	1038	58.96
Sample_PBB.IFNAR1	82751	1719	48.13
Sample_PBB.IFNAR2	73241	1402	52.24
Sample_PBB.IFNB1	59764	839	71.23
Sample_PBB.IFNE	82495	1471	56.08
Sample_PBB.IFNG	57466	1146	50.14
Sample_PBB.IFNGR1	108958	1971	55.28
Sample_PBB.IFNGR2	41806	630	66.35
Sample_PBB.IFNK	80261	1138	70.52
Sample_PBB.IL10	108499	1973	54.99
Sample_PBB.IL10RA	345469	4271	80.88
Sample_PBB.IL10RB	50906	750	67.87
Sample_PBB.IL11RA	315910	4155	76.03
Sample_PBB.IL12A	63811	1336	47.76
Sample_PBB.IL12B	154085	2753	55.96
Sample_PBB.IL12RB1	124063	1671	74.24
Sample_PBB.IL12RB2	183378	2516	72.88
Sample_PBB.IL13	181821	2411	75.41
Sample_PBB.IL13RA1	103369	3410	30.31
Sample_PBB.IL13RA2	32280	1099	29.37
Sample_PBB.IL15	148919	3042	48.95
Sample_PBB.IL15RA	93935	1379	68.11
Sample_PBB.IL16	412714	5272	78.28
Sample_PBB.IL17A	19208	273	70.35
Sample_PBB.IL17B	55058	822	66.98
Sample_PBB.IL17C	69753	990	70.45
Sample_PBB.IL17D	77640	1343	57.81
Sample_PBB.IL17F	74889	1064	70.38
Sample_PBB.IL17RA	102217	1501	68.09
Sample_PBB.IL17RB	214305	3004	71.33
Sample_PBB.IL18	70394	1462	48.14
Sample_PBB.IL18R1	82758	1559	53.08
Sample_PBB.IL19	134464	1983	67.8
Sample_PBB.IL1A	126242	2117	59.63
Sample_PBB.IL1B	107059	1444	74.14
Sample_PBB.IL1R1	175015	2894	60.47
Sample_PBB.IL1R2	155743	2198	70.85
Sample_PBB.IL2	43741	1116	39.19
Sample_PBB.IL20	86274	1409	61.23
Sample_PBB.IL20RA	186805	2822	66.19
Sample_PBB.IL20RB	157156	2105	74.65
Sample_PBB.IL21	35749	624	57.29
Sample_PBB.IL21R	65750	850	77.35
Sample_PBB.IL22	38325	511	75
Sample_PBB.IL22RA1	51950	744	69.82
Sample_PBB.IL22RA2	128477	2659	48.31
Sample_PBB.IL23A	71777	1037	69.21
Sample_PBB.IL23R	150275	2803	53.61
Sample_PBB.IL24	128844	1738	74.13
Sample_PBB.IL25	103073	1365	75.51
Sample_PBB.IL26	61716	1014	60.86
Sample_PBB.IL27RA	109085	1714	63.64
Sample_PBB.IL28RA	127338	1654	76.98
Sample_PBB.IL2RB	85674	1237	69.25
Sample_PBB.IL2RG	73521	1592	46.18
Sample_PBB.IL3	29268	428	68.38
Sample_PBB.IL31	51711	753	68.67
Sample_PBB.IL31RA	129699	2026	64.01
Sample_PBB.IL33	123343	2578	47.84
Sample_PBB.IL34	129812	1772	73.25
Sample_PBB.IL4	34801	713	48.8
Sample_PBB.IL4I1	104525	1827	57.21
Sample_PBB.IL4R	44917	720	62.38
Sample_PBB.IL5	47283	954	49.56
Sample_PBB.IL5RA	104048	1675	62.11
Sample_PBB.IL6	170884	2706	63.15
Sample_PBB.IL6R	389404	5860	66.45
Sample_PBB.IL6ST	447687	8272	54.12
Sample_PBB.IL7	149938	3026	49.54
Sample_PBB.IL7R	329306	5277	62.4
Sample_PBB.IL8	85932	2271	37.83
Sample_PBB.IL8RA	238101	2493	95.5
Sample_PBB.IL8RB	108885	1273	85.53
Sample_PBB.IL9	24086	519	46.4
Sample_PBB.IRAK1	123692	3191	38.76
Sample_PBB.IRAK1BP1	57974	1153	50.28
Sample_PBB.IRAK2	127748	1843	69.31
Sample_PBB.IRAK3	105636	1972	53.56
Sample_PBB.IRAK4	132550	2755	48.11
Sample_PBB.KIR2DL1	124245	1300	95.57
Sample_PBB.KIR2DL3	495534	4761	104.08
Sample_PBB.KIR2DL4	660485	6453	102.35
Sample_PBB.KIR2DS2	149364	1489	100.31
Sample_PBB.KIR2DS4	182811	1635	111.81
Sample_PBB.KIR2DS5	149364	1489	100.31
Sample_PBB.KIR3DL1	1134871	10730	105.76
Sample_PBB.KIR3DL2	99790	969	102.98
Sample_PBB.KIR3DL3	59763	601	99.43
Sample_PBB.KIR3DP1	28606	230	124.37
Sample_PBB.L1CAM	281930	5997	47.01
Sample_PBB.LBP	96879	1485	65.23
Sample_PBB.LILRA5	67199	806	83.37
Sample_PBB.LILRA6	3302	52	63.5
Sample_PBB.LILRB4	13247	208	63.68
Sample_PBB.LILRB5	89901	1293	69.52
Sample_PBB.MAVS	220191	3455	63.73
Sample_PBB.MD2	21057	589	35.75
Sample_PBB.MICA	175853	1712	102.71
Sample_PBB.MICB	184028	1634	112.62
Sample_PBB.MRC2	410911	6238	65.87
Sample_PBB.MYD88	316181	3985	79.34
Sample_PBB.NFKB1	290155	5062	57.32
Sample_PBB.NFKB2	149082	2715	54.91
Sample_PBB.NFKBIA	142698	2210	64.56
Sample_PBB.NFKBIB	139174	2267	61.39
Sample_PBB.NFKBID	135761	2028	66.94
Sample_PBB.NFKBIE	160592	2446	65.65
Sample_PBB.NFKBIL1	98022	1466	66.86
Sample_PBB.NFKBIL2	146338	2344	62.43
Sample_PBB.NFKBIZ	195224	3287	59.39
Sample_PBB.NLRB1	52498	743	70.65
Sample_PBB.NLRC3	142095	2190	64.88
Sample_PBB.NLRC4	232291	3347	69.4
Sample_PBB.NLRC5	688497	9150	75.24
Sample_PBB.NLRP1	38509	549	70.14
Sample_PBB.NLRP10	46133	630	73.22
Sample_PBB.NLRP11	28616	462	61.93
Sample_PBB.NLRP12	47107	588	80.11
Sample_PBB.NLRP13	185997	2735	68
Sample_PBB.NLRP14	200931	3051	65.85
Sample_PBB.NLRP2	36903	566	65.19
Sample_PBB.NLRP3	95621	1688	56.64
Sample_PBB.NLRP4	191779	2599	73.78
Sample_PBB.NLRP5	220746	2693	81.97
Sample_PBB.NLRP6	117716	2130	55.26
Sample_PBB.NLRP7	194562	2442	79.67
Sample_PBB.NLRP8	70800	944	75
Sample_PBB.NLRP9	45166	612	73.8
Sample_PBB.NLRX1	368630	4792	76.92
Sample_PBB.NOD1	485850	6448	75.34
Sample_PBB.PSMA1	172409	3346	51.52
Sample_PBB.PSMA2	70691	1198	59
Sample_PBB.PSMA3	81879	1919	42.66
Sample_PBB.PSMA4	61241	1094	55.97
Sample_PBB.PSMA5	47254	817	57.83
Sample_PBB.PSMA6	246458	5942	41.47
Sample_PBB.PSMA7	81936	1211	67.65
Sample_PBB.PSMA8	24287	480	50.59
Sample_PBB.PSMB1	146100	2250	64.93
Sample_PBB.PSMB10	49726	759	65.51
Sample_PBB.PSMB2	28606	403	70.98
Sample_PBB.PSMB3	5202	79	65.84
Sample_PBB.PSMB4	149788	2156	69.47
Sample_PBB.PSMB5	86740	1144	75.82
Sample_PBB.PSMB6	61107	846	72.23
Sample_PBB.PSMB7	149289	1977	75.51
Sample_PBB.PSMB8	148264	2000	74.13
Sample_PBB.PSMB9	130749	2041	64.06
Sample_PBB.PSMC1	174895	2623	66.67
Sample_PBB.PSMC2	64502	1098	58.74
Sample_PBB.PSMC3	73184	1176	62.23
Sample_PBB.PSMC3IP	84704	1346	62.93
Sample_PBB.PSMC4	85014	1255	67.74
Sample_PBB.PSMC5	89550	1276	70.18
Sample_PBB.PSMC6	136121	3130	43.48
Sample_PBB.PSMD1	296480	4904	60.45
Sample_PBB.PSMD10	57297	1501	38.17
Sample_PBB.PSMD10P	54997	680	80.87
Sample_PBB.PSMD11	279869	4778	58.57
Sample_PBB.PSMD12	86930	1568	55.44
Sample_PBB.PSMD13	115414	1788	64.54
Sample_PBB.PSMD14	370111	7615	48.6
Sample_PBB.PSMD2	285333	3838	74.34
Sample_PBB.PSMD3	173601	2644	65.65
Sample_PBB.PSMD4	156679	2261	69.29
Sample_PBB.PSMD5	104738	1710	61.25
Sample_PBB.PSMD6	158224	2629	60.18
Sample_PBB.PSMD7	10286	177	58.11
Sample_PBB.PSMD9	176838	2890	61.18
Sample_PBB.PSME1	93179	1188	78.43
Sample_PBB.PSME2	42935	687	62.49
Sample_PBB.PSME3	96897	1613	60.07
Sample_PBB.PSME4	409126	7644	53.52
Sample_PBB.PSMF1	316762	4564	69.4
Sample_PBB.PSMG1	76927	1897	40.55
Sample_PBB.PSMG4	64797	1054	61.47
Sample_PBB.PTX3	111623	1937	57.62
Sample_PBB.PYCARD	54879	986	55.65
Sample_PBB.RIPK1	234663	3171	74
Sample_PBB.RIPK2	135123	3011	44.87
Sample_PBB.SARM1	105080	2205	47.65
Sample_PBB.TAP1	361734	4252	85.07
Sample_PBB.TAP2	295424	2985	98.96
Sample_PBB.TGFB1	102760	1968	52.21
Sample_PBB.TICAM1	1962	111	17.67
Sample_PBB.TICAM2	67285	1195	56.3
Sample_PBB.TIRAP	175209	2611	67.1
Sample_PBB.TLR1	681171	10091	67.5
Sample_PBB.TLR10	204850	3770	54.33
Sample_PBB.TLR2	260752	4199	62.09
Sample_PBB.TLR3	182471	3042	59.98
Sample_PBB.TLR4	325755	5252	62.02
Sample_PBB.TLR5	314943	4134	76.18
Sample_PBB.TLR6	405775	6088	66.65
Sample_PBB.TLR7	190358	5063	37.59
Sample_PBB.TLR8	171064	4350	39.32
Sample_PBB.TLR9	305583	3735	81.81
Sample_PBB.TMEM173	289268	3699	78.2
Sample_PBB.TNF	109859	1627	67.52
Sample_PBB.TNFAIP1	64367	823	78.21
Sample_PBB.TNFAIP2	49895	772	64.63
Sample_PBB.TNFAIP3	307331	4402	69.81
Sample_PBB.TNFAIP6	61445	1330	46.19
Sample_PBB.TNFAIP8	242201	4163	58.17
Sample_PBB.TNFAIP8L1	2890	114	25.35
Sample_PBB.TNFAIP8L2	6725	93	72.31
Sample_PBB.TNFAIP8L3	2032	143	14.2
Sample_PBB.TNFRSF10A	39234	588	66.72
Sample_PBB.TNFRSF10B	30579	452	67.65
Sample_PBB.TNFRSF10C	7746	105	73.77
Sample_PBB.TNFRSF11A	92180	1449	63.61
Sample_PBB.TNFRSF11B	131462	2541	51.73
Sample_PBB.TNFRSF12A	53660	1029	52.14
[truncated: 2,478 more rows]
