# Supplementary material for: Analysis of Genomic DNA from Medieval Plague Victims Suggests Long-Term Effect of Yersinia pestis on Human Immunity Genes
Source: Mol Biol Evol. 2021 May 18;38(10):4059–76. doi: 10.1093/molbev/msab147 (PMC8476174; doi:10.1093/molbev/msab147)
Supplement: msab147_Supplementary_Data [file msab147_supplementary_data.zip › Supplementary_Data4.xls]

## Sheet: Sheet1
Gene	Chr	Pos	DANc	Fst	empirical_Fst	SNP			Freq Elw_plague	Freq Elw_mod	Freq CHB	DANc			Freq Elw_plague	Freq Germany	Freq CHB	DANc
FCN2	9	137772664	0.2	0.0573152	0.990033	rs17514136
FCN2	9	137779026	0.2	0.0635067	0.993355	rs17549193		HLA-C*06:02	0.139	0.05	0.121	0.053		HLA-C*06:02	0.139	0.09	0.121	0.013
NLRP14	11	7079038	0.18	0.0399085	0.97093	rs10839708		HLA-DRB1*13	0.056	0.16	0.046	0.104		HLA-DRB1*13	0.056	0.119	0.046	0.063
PSMG1	21	40549466	0.16	0.0472744	0.980897	rs14194		HLA-B*51:01	0.153	0.06	0.054	-0.093		HLA-B*51:01	0.153	0.055	0.054	-0.098
HSPD1	2	198362018	0.15	0.0485396	0.983389	rs8539
IL31RA	5	55155402	0.14	0.0245648	0.934385	rs1009639		CCR5-Δ32	0.166	0.108	0.001	-0.058		CCR5-Δ32	0.166	0.112	0.001	-0.054
TIRAP	11	126162607	0.14	0.0498343	0.98505	rs3802814		HLA-DPB1 H9	0.13	0.04	0.04	0.13		HLA-DPB1 H9	0.13	0.056	0.04	-0.074
TMEM173	5	138861146	0.14	0.0295525	0.956811	rs7447927		HLA-B I80	0.28	0.15	0.15	0.28		HLA-B I80	0.28	0.15	0.15	-0.13
FCN2	9	137775139	0.13	0.0382776	0.967608	rs3128624		HLA-C D114	0.85	0.7	0.744	-0.062		HLA-C D114	0.85	0.76	0.744	-0.09
PSMD13	11	237087	0.12	0.0279678	0.940199	rs1045288
IL31RA	5	55204187	0.12	0.0142266	0.884551	rs9632389
CXCR6	3	45989044	0.11	0.00267482	0.405316	rs2234358
PSMD13	11	244414	0.1	0.0223508	0.910299	rs2272565
IFNB1	9	21077716	0.1	0.0131462	0.879568	rs1051922
TNFRSF6B	20	62321189	0.1	0.0365811	0.965116	rs61753459
TEKT2	1	36553673	0.09	0.02952	0.95515	rs399393
NLRP8	19	56487603	0.09	0.00699929	0.76412	rs306481
NLRC5	16	57062177	0.09	0.0174911	0.892027	rs1684576
IL23R	1	67685387	0.09	0.00420784	0.416944	rs7530511
CD53	1	111441829	0.09	0.00652004	0.709302	rs1803259
IL1B	2	113588793	0.09	0.0187794	0.89701	rs1143639
TRAF3IP3	1	209948711	0.09	0.0544432	0.988372	rs17015183
IRAK2	3	10255002	0.08	0.0231432	0.91113	rs35060588
TEKT2	1	36553836	0.08	0.0150239	0.887874	rs12131875
CD109	6	74521947	0.08	0.0122329	0.870432	rs2917862
PSMD9	12	122353796	0.08	0.00778366	0.793189	rs14259
IL12RB1	19	18191664	0.07	0.0113987	0.854651	rs11086087
HLA-F	6	29693938	0.07	0.00603408	0.429402	rs2735061
PSMG4	6	32709204	0.07	-0.00237427	0.333056	rs9276401
BPI	20	36946848	0.07	-0.00171042	0.342193	rs4358188
CARD15	16	50745199	0.07	-0.00690569	0.262458	rs2066843
NOD2	16	50745199	0.07	-0.00690569	0.262458	rs2066843
PCMTD1	8	52733231	0.07	0.000440122	0.388704	rs75748152
ERAP2	5	96235896	0.07	-0.00725443	0.249169	rs2248374
ERAP2	5	96237326	0.07	-0.00562856	0.289867	rs2287988
ERAP2	5	96245343	0.07	-0.00843273	0.208472	rs2549796
TNFRSF11B	8	119941277	0.07	0.00331202	0.41113	rs4876869
HLA-F	6	29693969	0.06	0.0102043	0.833056	rs1736922
PSMG4	6	32818774	0.06	0.00950503	0.819767	rs1057141
TAP1	6	32818774	0.06	0.00950503	0.819767	rs1057141
NFKBIA	14	35871960	0.06	-0.00507901	0.298173	rs2233419
IL17RB	3	53899276	0.06	0.0129754	0.874585	rs1043261
ERAP2	5	96245518	0.06	-0.00928343	0.180233	rs2549797
ERAP2	5	96249115	0.06	-0.00843273	0.208472	rs2255546
IL2	4	123377482	0.06	-0.0146027	0.00498339	rs2069763
LAMA2	6	129371106	0.06	-0.00273692	0.32309	rs1140366
TRUB2	9	131071725	0.06	0.0359994	0.964286	rs78278964
SLC27A4	9	131107634	0.06	0.0295181	0.954319	rs56224008
IL9	5	135228165	0.06	-0.00358752	0.316445	rs2069885
TRAF3IP1	2	239253224	0.06	0.000630965	0.394518	rs58277463
PSMF1	20	1108122	0.05	0.00601276	0.428571	rs6514113
CD274	9	5465732	0.05	-0.00867629	0.202658	rs2297137
IL33	9	6253571	0.05	-0.00772898	0.227575	rs10975519
CD163L1	12	7527124	0.05	0.0388572	0.968439	rs35480970
CD83	6	14131804	0.05	-0.00579203	0.285714	rs7743206
LTA	6	31540693	0.05	0.00852613	0.80897	rs3093542
TLR1	4	38830012	0.05	0.0374478	0.966777	rs3821985
TLR6	4	38830012	0.05	0.0374478	0.966777	rs3821985
MYO5C	15	52567851	0.05	0.00155905	0.400332	rs55686434
PCMTD1	8	52733228	0.05	0.00041326	0.387043	rs73592211
ERAP2	5	96231000	0.05	0.00133765	0.398671	rs2549782
ERAP2	5	96232286	0.05	-0.00946202	0.154485	rs2549785
ERAP2	5	96245439	0.05	-0.00562856	0.289867	rs1056893
PSMD2	3	184021628	0.05	0.0029982	0.407807	rs9883929
TRAF3IP1	2	239237953	0.05	-0.00763221	0.230897	rs12464423
CD163L1	12	7585247	0.04	-0.00918686	0.182724	rs58195891
IFNE	9	21481556	0.04	0.000140722	0.386213	rs1125488
CD19	16	28950051	0.04	0.00606439	0.431063	rs34763945
HLA-E	6	30459165	0.04	0.0111957	0.853821	rs62621992
NOD1	7	30492237	0.04	-0.00824828	0.212625	rs2075820
NOD1	7	30492550	0.04	-0.00812644	0.216777	rs2235099
NLRC4	2	32476390	0.04	-0.0101215	0.141196	rs408813
PSMG4	6	32814975	0.04	-0.00466661	0.303156	rs1135216
TAP1	6	32814975	0.04	-0.00466661	0.303156	rs1135216
PSMA6	14	35782300	0.04	-0.0136948	0.00996678	rs17597281
CCRL2	3	46450072	0.04	0.00240887	0.404485	rs6441977
CARD15	16	50744624	0.04	-0.0101087	0.142857	rs2066842
NOD2	16	50744624	0.04	-0.0101087	0.142857	rs2066842
MBL2	10	54531242	0.04	0.00267655	0.406977	rs5030737
NLRP9	19	56220245	0.04	-0.00520828	0.296512	rs2287832
CCL22	16	57397449	0.04	0.01218	0.866279	rs2229161
CD8A	2	87017575	0.04	-0.00668465	0.270764	rs2229240
ERAP2	5	96232142	0.04	-0.00562856	0.289867	rs2548538
ATP5J2-PTCD1	7	99032593	0.04	-0.00557401	0.293189	rs11555142
PTCD1	7	99032593	0.04	-0.00557401	0.293189	rs11555142
FAM200A	7	99145845	0.04	-0.00691756	0.260797	rs10238965
ZSCAN25	7	99227172	0.04	0.0103074	0.836379	rs1859690
CD200	3	112063850	0.04	-0.0113121	0.0506645	rs2272022
CD200R1	3	112693753	0.04	-0.0116672	0.0332226	rs62263759
TMEM173	5	138857925	0.04	-0.000924569	0.350498	rs78233829
TMEM173	5	138860604	0.04	-0.000924569	0.350498	rs7380272
EDNRA	4	148461037	0.04	-0.0108054	0.0938538	rs5333
IL6R	1	154437896	0.04	-0.00373981	0.313123	rs2229238
PSMD2	3	184019681	0.04	0.002302	0.403654	rs11545172
CFH	1	196695742	0.04	0.000856892	0.39701	rs3753396
CFH	1	196709774	0.04	0.00826292	0.806478	rs1065489
IL8RA	2	219028932	0.04	0.0182957	0.896179	rs16858808
CD163	12	7655137	0.03	-0.00201177	0.335548	rs3210140
CLEC7A	12	10271087	0.03	-0.00760394	0.232558	rs16910526
TLR8	X	12940375	0.03	-0.00406334	0.307309	rs5744086
SVIL	10	29822159	0.03	-0.0129379	0.013289	rs7076239
NFKBIL1	6	31525912	0.03	-0.00367231	0.315615	rs3130062
DDX58	9	32455876	0.03	0.0044212	0.421927	rs41272907
NLRC4	2	32475109	0.03	-0.00588966	0.284884	rs455060
WDR88	19	33638586	0.03	-0.00257694	0.330565	rs74994260
IFNAR2	21	34614250	0.03	-0.0106097	0.102159	rs2229207
IL11RA	9	34651618	0.03	-0.00635285	0.2799	rs78403209
CCL27	9	34661980	0.03	-0.00635285	0.2799	rs34352067
PSMA6	14	35761640	0.03	0.0044212	0.421927	rs11547365
PSMA6	14	35783656	0.03	0.0044212	0.421927	rs13393
NFKBIA	14	35872307	0.03	-0.00950337	0.152824	rs3138054
IL17RB	3	53892830	0.03	-0.00666107	0.275748	rs2232346
PSME4	2	54115904	0.03	-0.010573	0.110465	rs805400
IL31RA	5	55178976	0.03	0.0111957	0.853821	rs13184107
NLRP8	19	56459342	0.03	-0.00716901	0.25	rs306507
NLRP8	19	56485077	0.03	-0.00632263	0.280731	rs61740015
IL23A	12	56733531	0.03	-0.000151032	0.375415	rs11171806
CCL17	16	57449687	0.03	0.00852613	0.80897	rs34379253
CD5	11	60886913	0.03	-0.0102233	0.131229	rs2241002
APOH	17	64210757	0.03	-0.00825862	0.211794	rs4581
CD226	18	67534632	0.03	0.0084619	0.807309	rs72481819
CD226	18	67534642	0.03	-0.0126192	0.0199336	rs72481820
DCTN1	2	74588605	0.03	-0.00184904	0.340532	rs11555696
DCTN1	2	74593928	0.03	-0.00666107	0.275748	rs1130484
ARID3B	15	74890354	0.03	-0.00257694	0.330565	rs3184088
IL16	15	81598269	0.03	-0.00272674	0.324751	rs11556218
IL16	15	81598416	0.03	-0.00272674	0.324751	rs1803275
ERAP2	5	96239258	0.03	-0.00930983	0.177741	rs17408150
ERAP2	5	96244719	0.03	-0.00930983	0.177741	rs17486915
ZNF789	7	99081730	0.03	-0.00691756	0.260797	rs6962772
ZSCAN25	7	99217424	0.03	0.00175396	0.402824	rs10282706
TLR4	9	120475302	0.03	-0.00409562	0.306478	rs4986790
TLR4	9	120475602	0.03	-0.00367231	0.315615	rs4986791
IL21	4	123533820	0.03	0.000140722	0.386213	rs17886348
IL21	4	123533834	0.03	0.000140722	0.386213	rs17879298
IL20RA	6	137323213	0.03	-0.00574404	0.286545	rs1342642
CLEC5A	7	141629982	0.03	-0.00257694	0.330565	rs118162062
TNFAIP6	2	152220510	0.03	-0.00184904	0.340532	rs75961064
CR1	1	207791434	0.03	-0.00184904	0.340532	rs41274770
CD34	1	208084512	0.03	-0.00330071	0.317276	rs55864664
TRAF3IP3	1	209936914	0.03	-0.00481584	0.300664	rs17015169
PSMF1	20	1115529	0.02	-0.00824596	0.213455	rs4813939
IL5RA	3	3139957	0.02	-0.00474087	0.301495	rs2290610
IL15RA	10	6002400	0.02	-0.0072584	0.248339	rs150004304
IL15RA	10	6008154	0.02	0.00611289	0.694352	NA
IL15RA	10	6008172	0.02	-0.0110937	0.0581395	rs2296139
DEFB1	8	6728116	0.02	-0.00821881	0.214286	rs1800971
NLRP14	11	7091569	0.02	-0.00914436	0.190199	rs17280682
TLR7	X	12904662	0.02	-0.00666107	0.275748	rs5743780
CD83	6	14131854	0.02	-0.0072584	0.248339	rs35118414
EEF2K	16	22278053	0.02	-0.0107669	0.0971761	rs36095301
TRAF7	16	22278053	0.02	-0.0107669	0.0971761	rs36095301
IL25	14	23845354	0.02	-0.0072584	0.248339	rs11465521
IL28RA	1	24484108	0.02	-0.00883521	0.195183	rs72648587
HLA-L	6	30229267	0.02	-0.0123807	0.0240864	rs3094075
HLA-E	6	30458322	0.02	-0.0132579	0.0124585	rs41265828
DDX58	9	32480251	0.02	-0.0119713	0.0307309	rs17217280
PSMG4	6	32797809	0.02	-0.00805197	0.225083	rs2228396
TAP2	6	32797809	0.02	-0.00805197	0.225083	rs2228396
PSMG4	6	32798243	0.02	0.0115145	0.858804	rs241435
TAP2	6	32798243	0.02	0.0115145	0.858804	rs241435
PSMG4	6	32800221	0.02	0.0115145	0.858804	rs2856992
TAP2	6	32800221	0.02	0.0115145	0.858804	rs2856992
PSMB8	6	32811645	0.02	-0.00916344	0.189369	rs2071542
PSMG4	6	32811645	0.02	-0.00916344	0.189369	rs2071542
CD59	11	33719839	0.02	0.0115145	0.858804	rs12294108
NFKBIA	14	35872926	0.02	-0.0120207	0.0290698	rs1050851
LBP	20	36997655	0.02	-0.00849143	0.20598	rs2232613
LBP	20	37002589	0.02	-0.0072584	0.248339	rs2232619
TLR10	4	38777173	0.02	-0.0093688	0.156977	rs10856838
TLR1	4	38829832	0.02	0.0202036	0.903654	rs3775073
TLR6	4	38829832	0.02	0.0202036	0.903654	rs3775073
PSMC4	19	40478362	0.02	-0.0072584	0.248339	rs35555615
CCR3	3	46306700	0.02	-0.00983201	0.14701	rs4987053
CCRL2	3	46449581	0.02	-0.0072584	0.248339	rs11574443
PCMTD1	8	52733148	0.02	-0.00112817	0.345515	rs76104220
PSME4	2	54150237	0.02	0.00149564	0.399502	rs3213775
ZBP1	20	56189985	0.02	-0.00557401	0.293189	rs16981187
NLRP13	19	56416409	0.02	-0.011868	0.0315615	rs28506091
NLRC5	16	57060097	0.02	-0.00635285	0.2799	rs61738710
NLRC5	16	57075406	0.02	-0.0107669	0.0971761	rs56171037
MRC2	17	60742307	0.02	-0.0072584	0.248339	rs113859572
CD6	11	60771897	0.02	-0.0072584	0.248339	rs117181614
CD6	11	60786149	0.02	-0.00184904	0.340532	rs191407368
IRAK3	12	66605228	0.02	-0.00094679	0.348837	rs1152888
IL23R	1	67705900	0.02	-0.0113237	0.0490033	rs41313262
IL12RB2	1	67833527	0.02	0.00267655	0.406977	rs2307145
CD276	15	74002006	0.02	-0.00381354	0.312292	rs3825859
CD109	6	74516631	0.02	-0.00699415	0.255814	rs35630075
DCTN1	2	74598982	0.02	-0.0132579	0.0124585	rs10179490
CD36	7	80276331	0.02	0.0058853	0.42691	rs1527463
RIPK2	8	90784979	0.02	-0.00635285	0.2799	rs2230801
ARPC1A	7	98984354	0.02	0.0288465	0.953488	rs1045012
ARPC1A	7	98984354	0.02	0.0288465	0.953488	rs1045012
ARPC1B	7	98984354	0.02	0.0288465	0.953488	rs1045012
ARPC1B	7	98984354	0.02	0.0288465	0.953488	rs1045012
ATP5J2	7	99048143	0.02	0.0288465	0.953488	rs45529541
ATP5J2-PTCD1	7	99048143	0.02	0.0288465	0.953488	rs45529541
CPSF4	7	99048143	0.02	0.0288465	0.953488	rs45529541
PTCD1	7	99048143	0.02	0.0288465	0.953488	rs45529541
ZSCAN25	7	99228240	0.02	-0.0072584	0.248339	rs150279026
IL1R1	2	102793246	0.02	0.0238493	0.931063	NA
PGL1	11	111957665	0.02	-0.0072584	0.248339	rs34677591
LAMA2	6	129571272	0.02	-0.0072584	0.248339	rs36044314
TRUB2	9	131084628	0.02	-0.0072584	0.248339	rs11539570
TNFAIP3	6	138196066	0.02	-0.0126879	0.019103	rs2230926
TNFAIP6	2	152226616	0.02	-0.00184904	0.340532	rs78264792
TLR2	4	154625682	0.02	-0.00557401	0.293189	rs5743700
CD5L	1	157804260	0.02	-0.0072584	0.248339	rs141546266
TRAF3IP3	1	209933540	0.02	-0.00716794	0.250831	rs2076150
SCNN1D	1	1222958	0.01	0.003734	0.414452	rs111819661
RIPK1	6	3113492	0.01	-0.0112868	0.0564784	rs114183703
NLRC3	16	3613263	0.01	-0.0109787	0.0872093	rs142571279
PSMB6	17	4701402	0.01	-0.00931232	0.175249	rs7468
CD4	12	6926363	0.01	-0.00919059	0.181894	rs1055141
CD163	12	7637769	0.01	-0.0104194	0.127076	rs61729512
CLEC4C	12	7894056	0.01	-0.0141969	0.00581395	rs73056605
CD320	19	8367359	0.01	-0.0114171	0.0465116	rs2227289
TLR8	X	12939112	0.01	-0.0116152	0.0348837	rs2407992
TLR8	X	12939406	0.01	0.0121449	0.865449	rs5744083
CD97	19	14515368	0.01	-0.0112868	0.0564784	rs45466292
CD38	4	15850330	0.01	-0.0101773	0.140365	rs1803404
IL12RB1	19	18188408	0.01	-0.0115892	0.0365449	rs11575926
PSMB5	14	23504021	0.01	-0.0106454	0.101329	rs11543947
TNFRSF19	13	24167505	0.01	0.0137626	0.883721	rs9550987
IFNK	9	27524731	0.01	-0.00402217	0.309801	rs700785
APBA2	15	29346242	0.01	-0.0109787	0.0872093	rs117098828
LTA	6	31540142	0.01	-0.0101773	0.140365	rs3093546
C2	6	31912523	0.01	-0.0109787	0.0872093	rs36221133
DDX58	9	32487521	0.01	0.00611289	0.694352	NA
PSMG4	6	32709219	0.01	-0.000210365	0.374585	rs147432782
HLA-DOB	6	32784645	0.01	0.00638739	0.707641	NA
PSMG4	6	32784645	0.01	0.00638739	0.707641	NA
TAP2	6	32784645	0.01	0.00638739	0.707641	NA
PSMG4	6	32798299	0.01	-0.000656932	0.369601	rs9368744
TAP2	6	32798299	0.01	-0.000656932	0.369601	rs9368744
PSMB8	6	32809582	0.01	-0.0112868	0.0564784	rs60507022
PSMG4	6	32809582	0.01	-0.0112868	0.0564784	rs60507022
PSMB9	6	32813279	0.01	-0.0087189	0.201827	rs1057373
PSMB9	6	32813279	0.01	-0.0087189	0.201827	rs1057373
PSMG4	6	32813279	0.01	-0.0087189	0.201827	rs1057373
PSMG4	6	32813279	0.01	-0.0087189	0.201827	rs1057373
TAP1	6	32813279	0.01	-0.0087189	0.201827	rs1057373
TAP1	6	32813279	0.01	-0.0087189	0.201827	rs1057373
PARD3B	10	34601269	0.01	-0.0112868	0.0564784	rs376157635
PARD3B	10	34606139	0.01	-0.0112868	0.0564784	rs751226132
CD44	11	35240724	0.01	-0.0109787	0.0872093	rs61882770
PPARD	6	35395578	0.01	-0.0101773	0.140365	rs1053046
CD72	9	35609578	0.01	-0.0109787	0.0872093	rs55673450
IL7R	5	35876630	0.01	-0.0109787	0.0872093	rs145513117
CCR7	17	38715186	0.01	-0.0160387	0.00249169	rs2228015
TLR10	4	38775639	0.01	-0.0106057	0.103821	rs11466658
TLR10	4	38776235	0.01	-0.00916344	0.189369	rs11466653
TLR10	4	38776320	0.01	-0.00931232	0.175249	rs11466651
TLR10	4	38776725	0.01	-0.00931232	0.175249	rs11466649
TLR10	4	38777236	0.01	-0.00922908	0.181063	rs10856839
TLR10	4	38777875	0.01	-0.00931232	0.175249	rs10029775
CCL28	5	43381738	0.01	-0.0125682	0.0207641	rs6865440
CCR3	3	46305020	0.01	-0.0109787	0.0872093	rs41376151
CCR5	3	46414557	0.01	-0.0109787	0.0872093	rs1799863
CD2AP	6	47575630	0.01	-0.00311874	0.319767	rs75839544
PSMD10P	20	49530928	0.01	-0.0120394	0.0282392	rs41274692
CARD15	16	50745583	0.01	-0.009398	0.156146	rs1861759
NOD2	16	50745583	0.01	-0.009398	0.156146	rs1861759
TLR9	3	52263967	0.01	-0.0106454	0.101329	rs34038856
TLR9	3	52264907	0.01	-0.0102597	0.128738	rs352143
PCMTD1	8	52733076	0.01	0	0.380399	rs77409139
PSMC6	14	53180673	0.01	0.00894421	0.818106	NA
IL17RB	3	53892603	0.01	-0.0109787	0.0872093	rs142978915
IL17RB	3	53892720	0.01	-0.0109787	0.0872093	rs2232345
MBL2	10	54531226	0.01	-0.0101773	0.140365	rs1800451
IL6ST	5	55251931	0.01	-0.0093405	0.160299	rs2228043
NLRP8	19	56459458	0.01	-0.00257694	0.330565	rs61195059
CD5	11	60890408	0.01	-0.0109787	0.0872093	rs117646548
CD207	2	71060111	0.01	-0.00699415	0.255814	rs17006436
BMP3	4	81975088	0.01	-0.00402217	0.309801	rs7678312
ODF2L	1	86826169	0.01	-0.0116273	0.0340532	rs12758659
IL17C	16	88705496	0.01	-0.0109787	0.0872093	rs181811362
IFIT2	10	91066075	0.01	-0.00802764	0.225914	rs2070845
IFIT2	10	91066446	0.01	-0.0109787	0.0872093	rs41284134
IFIT2	10	91067047	0.01	-0.0109787	0.0872093	rs138979563
IFIT2	10	91068399	0.01	-0.00666107	0.275748	rs114913089
IFIT1	10	91162497	0.01	-0.00699415	0.255814	rs303211
ARPC1A	7	98984399	0.01	-0.0127435	0.0182724	rs4765
ARPC1A	7	98984399	0.01	-0.0127435	0.0182724	rs4765
ARPC1B	7	98984399	0.01	-0.0127435	0.0182724	rs4765
ARPC1B	7	98984399	0.01	-0.0127435	0.0182724	rs4765
ATP5J2-PTCD1	7	99032458	0.01	-0.00916344	0.189369	rs940336
PTCD1	7	99032458	0.01	-0.00916344	0.189369	rs940336
ATP5J2	7	99047978	0.01	-0.00691756	0.260797	rs883403
ATP5J2-PTCD1	7	99047978	0.01	-0.00691756	0.260797	rs883403
CPSF4	7	99047978	0.01	-0.00691756	0.260797	rs883403
PTCD1	7	99047978	0.01	-0.00691756	0.260797	rs883403
ATP5J2	7	99057341	0.01	-0.0101773	0.140365	rs35296070
ATP5J2-PTCD1	7	99057341	0.01	-0.0101773	0.140365	rs35296070
PTCD1	7	99057341	0.01	-0.0101773	0.140365	rs35296070
ATP5J2	7	99057701	0.01	0.0288465	0.953488	rs2293256
ATP5J2-PTCD1	7	99057701	0.01	0.0288465	0.953488	rs2293256
PTCD1	7	99057701	0.01	0.0288465	0.953488	rs2293256
ZKSCAN5	7	99128918	0.01	-0.0109787	0.0872093	rs61735344
ZSCAN25	7	99221882	0.01	-0.0113235	0.0498339	rs77813243
TRAFD1	12	112590640	0.01	-0.00635285	0.2799	rs73207615
TICAM2	5	114952011	0.01	0.003734	0.414452	rs1058047
IL10RA	11	117864113	0.01	-0.0109787	0.0872093	rs2228054
IL10RA	11	117864846	0.01	-0.0109787	0.0872093	rs2228055
IL10RA	11	117866098	0.01	-0.0109787	0.0872093	rs4252310
CD80	3	119256056	0.01	-0.0109787	0.0872093	rs62264488
CD86	3	121825197	0.01	-0.0108081	0.0930233	rs2681417
TIRAP	11	126160826	0.01	-0.0109787	0.0872093	rs8177399
TRUB2	9	131084979	0.01	-0.0109787	0.0872093	rs76347598
TNFAIP3	6	138202557	0.01	-0.0109787	0.0872093	rs140042278
IL15	4	142640372	0.01	-0.0110349	0.0614618	rs41258494
IL15	4	142640538	0.01	-0.0109263	0.0880399	rs2254514
NFKBIL2	8	145657761	0.01	-0.0101773	0.140365	rs34599999
IL6R	1	154438143	0.01	-0.0109787	0.0872093	rs114445392
IL6R	1	154438680	0.01	-0.0109787	0.0872093	rs35013949
TLR2	4	154625951	0.01	-0.0114171	0.0465116	rs5743704
CD5L	1	157811585	0.01	-0.0141149	0.00664452	rs2281870
CD84	1	160520849	0.01	-0.0116	0.0357143	rs114207034
CD247	1	167400209	0.01	-0.0109787	0.0872093	rs34279957
TLR3	4	186997767	0.01	-0.0109026	0.0888704	rs3775296
COL3A	2	189839136	0.01	-0.0109787	0.0872093	rs41265575
CD55	1	207510860	0.01	-0.012241	0.0257475	rs28371626
TRAF3IP3	1	209953075	0.01	-0.0101773	0.140365	rs76690388
TLR5	1	223283851	0.01	-0.0124863	0.0232558	rs1053954
TLR5	1	223284528	0.01	-0.00667353	0.272425	rs5744174
TRAF3IP1	2	239237974	0.01	0.000630965	0.394518	rs17854985
CD151	11	836248	-0.01	0.00611289	0.694352	NA
CCNL2	1	1322008	-0.01	0.00611289	0.694352	NA
CCNL2	1	1322924	-0.01	0.00673132	0.762458	NA
CCNL2	1	1325700	-0.01	0.00673132	0.762458	NA
CCNL2	1	1326301	-0.01	0.00673132	0.762458	NA
CCNL2	1	1326886	-0.01	0.00611289	0.694352	NA
EEF2K	16	2222293	-0.01	0.00673132	0.762458	NA
TRAF7	16	2222293	-0.01	0.00673132	0.762458	NA
EEF2K	16	2225876	-0.01	0.00611289	0.694352	NA
TRAF7	16	2225876	-0.01	0.00611289	0.694352	NA
EEF2K	16	2226720	-0.01	0.00673132	0.762458	NA
TRAF7	16	2226720	-0.01	0.00673132	0.762458	NA
EEF2K	16	2226797	-0.01	0.00611289	0.694352	NA
TRAF7	16	2226797	-0.01	0.00611289	0.694352	NA
CD81	11	2418187	-0.01	0.00673132	0.762458	NA
PSMD13	11	2418187	-0.01	0.00673132	0.762458	NA
TNFRSF14	1	2493087	-0.01	0.00611289	0.694352	NA
RIPK1	6	3111166	-0.01	-0.0110397	0.0606312	rs55861377
IL5RA	3	3133920	-0.01	0.00611289	0.694352	NA
NLRC3	16	3594316	-0.01	-0.000656932	0.369601	rs74760019
NLRC3	16	3613641	-0.01	0.00611289	0.694352	NA
NLRC3	16	3613876	-0.01	0.00611289	0.694352	NA
NLRC3	16	3613897	-0.01	0.010167	0.831395	NA
MAVS	20	3846847	-0.01	0.00336982	0.41196	rs35979853
MAVS	20	3847620	-0.01	0.00611289	0.694352	NA
IL33	9	6256529	-0.01	-0.0112151	0.057309	rs1048279
CD9	12	6309713	-0.01	0.00611289	0.694352	NA
TNRFSF1A	12	6439909	-0.01	0.00894421	0.818106	NA
CD27	12	6560473	-0.01	-0.0105461	0.122924	rs2532502
NCAPD2	12	6619284	-0.01	-0.0119929	0.0299003	rs714774
NCAPD2	12	6627160	-0.01	0.00673132	0.762458	NA
NCAPD2	12	6637752	-0.01	-0.0105461	0.122924	rs79160386
C3	19	6686659	-0.01	-0.0108358	0.0921927	rs237554
C3	19	6710782	-0.01	-0.0084631	0.206811	rs2230203
C3	19	6712611	-0.01	0.00611289	0.694352	NA
CD4	12	6909292	-0.01	0.00611289	0.694352	NA
CLEC10A	17	6983433	-0.01	-0.010577	0.109635	rs148814818
NLRP14	11	7063745	-0.01	0.00611289	0.694352	NA
NLRP14	11	7063792	-0.01	0.00611289	0.694352	NA
TNFSF13	17	7462218	-0.01	0.00611289	0.694352	NA
CD163L1	12	7519846	-0.01	0.00638739	0.707641	NA
CD163L1	12	7528471	-0.01	-0.0125605	0.0215947	rs7306824
CD163L1	12	7559282	-0.01	0.00611289	0.694352	NA
CD163	12	7639315	-0.01	0.00611289	0.694352	NA
CLEC4C	12	7900095	-0.01	0.00611289	0.694352	NA
NLRP10	11	7984973	-0.01	0.00611289	0.694352	NA
TNFRSF9	1	7998390	-0.01	0.00611289	0.694352	NA
CD320	19	8368908	-0.01	0.00673132	0.762458	NA
CD69	12	9913450	-0.01	0.00673132	0.762458	NA
IRAK2	3	10219567	-0.01	0.00611289	0.694352	NA
CLEC7A	12	10282621	-0.01	0.00982699	0.828073	NA
TNFRSF17	16	12060163	-0.01	-0.00875992	0.196844	rs373496
TNFRSF17	16	12061478	-0.01	0.00611289	0.694352	NA
SCNN1D	1	12202937	-0.01	0.00638739	0.707641	NA
TNFRSF8	1	12202937	-0.01	0.00638739	0.707641	NA
SCNN1D	1	12252528	-0.01	0.00611289	0.694352	NA
TNFRSF1B	1	12252528	-0.01	0.00611289	0.694352	NA
TLR7	X	12904970	-0.01	0.00611289	0.694352	NA
IL27RA	19	14157336	-0.01	0.00611289	0.694352	NA
CD97	19	14512256	-0.01	0.00611289	0.694352	NA
CD38	4	15826558	-0.01	0.00611289	0.694352	NA
IL17RA	22	17581248	-0.01	0.00611289	0.694352	NA
IL12RB1	19	18170809	-0.01	0.00673132	0.762458	NA
IFNB1	9	21077528	-0.01	0.00611289	0.694352	NA
TRAF7	16	22111790	-0.01	0.00673132	0.762458	NA
VWA3A	16	22111790	-0.01	0.00673132	0.762458	NA
TRAF7	16	22157632	-0.01	0.00611289	0.694352	NA
VWA3A	16	22157632	-0.01	0.00611289	0.694352	NA
EEF2K	16	22278082	-0.01	0.00673132	0.762458	NA
TRAF7	16	22278082	-0.01	0.00673132	0.762458	NA
EEF2K	16	22291612	-0.01	0.00638739	0.707641	NA
IL6	7	22766834	-0.01	0.00611289	0.694352	NA
CD93	20	23064558	-0.01	0.00611289	0.694352	NA
CD93	20	23065486	-0.01	0.00611289	0.694352	NA
CD93	20	23065584	-0.01	-0.010577	0.109635	rs144703062
PSMB5	14	23504075	-0.01	0.00611289	0.694352	NA
PSMA8	18	23731897	-0.01	-0.0114171	0.0465116	rs150332181
IL25	14	23845097	-0.01	0.00611289	0.694352	NA
TNFRSF19	13	24233219	-0.01	-0.0101773	0.140365	rs61756242
IL22RA1	1	24454688	-0.01	-0.0102811	0.127907	rs16829204
IL22RA1	1	24465133	-0.01	0.00611289	0.694352	NA
APMAP	20	24944523	-0.01	0.00611289	0.694352	NA
OXSM	3	25824762	-0.01	0.00611289	0.694352	NA
SARM1	17	26708746	-0.01	-4.18703e-05	0.377907	rs140811640
TRAF4	17	27075157	-0.01	0.00673132	0.762458	NA
IL21R	16	27414502	-0.01	-0.010577	0.109635	rs117535117
CD19	16	28950519	-0.01	0.00611289	0.694352	NA
HLA-F	6	29693761	-0.01	0.00611289	0.694352	NA
HLA-F	6	29693765	-0.01	0.00611289	0.694352	NA
SVIL	10	29821046	-0.01	0.00740472	0.792359	NA
SVIL	10	29822043	-0.01	0.00611289	0.694352	NA
HLA-J	6	29974550	-0.01	0.00813978	0.805648	NA
HLA-J	6	29974872	-0.01	0.00611289	0.694352	NA
HLA-J	6	29974923	-0.01	-0.0105461	0.122924	rs143377557
HLA-J	6	29975095	-0.01	-0.0110604	0.0598007	rs6940082
HLA-J	6	29975205	-0.01	0.00611289	0.694352	NA
HLA-J	6	29975724	-0.01	0.00611289	0.694352	NA
HLA-J	6	29976064	-0.01	-0.0105461	0.122924	rs116244075
HLA-J	6	29976970	-0.01	0.00611289	0.694352	NA
HLA-J	6	29977015	-0.01	0.00611289	0.694352	NA
HLA-L	6	30229402	-0.01	0.00638739	0.707641	NA
HLA-L	6	30229628	-0.01	0.00611289	0.694352	NA
HLA-E	6	30457766	-0.01	0.00611289	0.694352	NA
HLA-E	6	30458591	-0.01	0.00611289	0.694352	NA
HLA-E	6	30458804	-0.01	0.00611289	0.694352	NA
HLA-E	6	30458933	-0.01	0.00611289	0.694352	NA
HLA-E	6	30459130	-0.01	-0.0105461	0.122924	rs141487266
HLA-E	6	30459296	-0.01	-0.0105993	0.104651	rs200270359
NOD1	7	30490975	-0.01	0.00611289	0.694352	NA
PSMD11	17	30774267	-0.01	0.00673132	0.762458	NA
PSMD11	17	30806851	-0.01	0.00611289	0.694352	NA
PSMD11	17	30806951	-0.01	0.00611289	0.694352	NA
PSMD11	17	30807082	-0.01	-0.0109787	0.0872093	rs141324426
PYCARD	16	31213086	-0.01	0.00611289	0.694352	NA
PYCARD	16	31213805	-0.01	0.00611289	0.694352	NA
LTA	6	31541779	-0.01	0.00611289	0.694352	NA
TNF	6	31543483	-0.01	0.00611289	0.694352	NA
TNF	6	31545391	-0.01	-0.000656932	0.369601	rs3093665
C2	6	31895508	-0.01	0.00611289	0.694352	NA
HLA-DRA	6	32410492	-0.01	0.00611289	0.694352	NA
PSMG4	6	32410492	-0.01	0.00611289	0.694352	NA
NLRC4	2	32475391	-0.01	0.00611289	0.694352	NA
DDX58	9	32488096	-0.01	0.00611289	0.694352	NA
PSMG4	6	32712996	-0.01	-0.0123242	0.0249169	rs116076279
PSMG4	6	32797762	-0.01	0.00611289	0.694352	NA
TAP2	6	32797762	-0.01	0.00611289	0.694352	NA
PSMG4	6	32802938	-0.01	-0.0105461	0.122924	rs140654840
TAP2	6	32802938	-0.01	-0.0105461	0.122924	rs140654840
PSMB8	6	32809965	-0.01	0.00611289	0.694352	NA
PSMG4	6	32809965	-0.01	0.00611289	0.694352	NA
PSMB8	6	32810552	-0.01	0.00611289	0.694352	NA
PSMG4	6	32810552	-0.01	0.00611289	0.694352	NA
PSMB9	6	32812590	-0.01	0.00611289	0.694352	NA
PSMG4	6	32812590	-0.01	0.00611289	0.694352	NA
PSMB9	6	32813449	-0.01	0.00611289	0.694352	NA
PSMB9	6	32813449	-0.01	0.00611289	0.694352	NA
PSMG4	6	32813449	-0.01	0.00611289	0.694352	NA
PSMG4	6	32813449	-0.01	0.00611289	0.694352	NA
TAP1	6	32813449	-0.01	0.00611289	0.694352	NA
TAP1	6	32813449	-0.01	0.00611289	0.694352	NA
PSMG4	6	32816448	-0.01	0.00611289	0.694352	NA
TAP1	6	32816448	-0.01	0.00611289	0.694352	NA
PSMG4	6	32820991	-0.01	-0.00931232	0.175249	rs55702652
TAP1	6	32820991	-0.01	-0.00931232	0.175249	rs55702652
WDR88	19	33655144	-0.01	-0.0102567	0.129568	rs1981827
LRP3	19	33696362	-0.01	0.00611289	0.694352	NA
LRP3	19	33696597	-0.01	0.00673132	0.762458	NA
LRP3	19	33697175	-0.01	0.00611289	0.694352	NA
LRP3	19	33698226	-0.01	0.0158531	0.890365	NA
CCL14	17	34310539	-0.01	0.00611289	0.694352	NA
CCL14	17	34310702	-0.01	-0.00934872	0.159468	rs41341749
CCL14	17	34310702	-0.01	-0.00934872	0.159468	rs41341749
CCL15	17	34310702	-0.01	-0.00934872	0.159468	rs41341749
CCL14	17	34313292	-0.01	0.00611289	0.694352	NA
CCL15	17	34313292	-0.01	0.00611289	0.694352	NA
CCL23	17	34340284	-0.01	-0.00900846	0.192691	rs1003645
CCL23	17	34340325	-0.01	-0.000656932	0.369601	rs80219613
PARD3B	10	34400093	-0.01	-0.0105461	0.122924	rs41276090
PARD3B	10	34400470	-0.01	0.00611289	0.694352	NA
IFNAR2	21	34617261	-0.01	0.00673132	0.762458	NA
IL11RA	9	34657128	-0.01	0.00673132	0.762458	NA
IL11RA	9	34658519	-0.01	0.00611289	0.694352	NA
IL11RA	9	34661678	-0.01	0.00611289	0.694352	NA
PARD3B	10	34671513	-0.01	0.00611289	0.694352	NA
IFNAR1	21	34725096	-0.01	0.00982699	0.828073	NA
IFNGR2	21	34787294	-0.01	0.00611289	0.694352	NA
CD44	11	35160442	-0.01	-0.00931232	0.175249	rs73453625
CD44	11	35160602	-0.01	-0.0105975	0.106312	rs79713903
CD44	11	35226083	-0.01	-0.000656932	0.369601	rs11607491
CD44	11	35226155	-0.01	-0.00812634	0.217608	rs9666607
CD44	11	35227521	-0.01	0.00611289	0.694352	NA
CD44	11	35236229	-0.01	0.00740472	0.792359	NA
PPARD	6	35389635	-0.01	0.00673132	0.762458	NA
PPARD	6	35391905	-0.01	0.00740472	0.792359	NA
PPARD	6	35392267	-0.01	0.00611289	0.694352	NA
PPARD	6	35392578	-0.01	0.00611289	0.694352	NA
PPARD	6	35392696	-0.01	0.00611289	0.694352	NA
PPARD	6	35392810	-0.01	-0.0110314	0.0622924	rs200228242
PPARD	6	35394080	-0.01	0.00611289	0.694352	NA
PSMA6	14	35761555	-0.01	0.00673132	0.762458	NA
PSMA6	14	35782253	-0.01	-0.0115873	0.0390365	rs4665
NFKBIA	14	35871644	-0.01	0.00611289	0.694352	NA
IL7R	5	35874604	-0.01	0.00611289	0.694352	NA
IL7R	5	35876338	-0.01	0.00611289	0.694352	NA
PSMB2	1	36074927	-0.01	0.00611289	0.694352	NA
NFKBID	19	36379479	-0.01	0.00611289	0.694352	NA
TEKT2	1	36552585	-0.01	0.00611289	0.694352	NA
COL8A2	1	36563356	-0.01	0.00611289	0.694352	NA
COL8A2	1	36563524	-0.01	-0.0114171	0.0465116	rs35841184
COL8A2	1	36563558	-0.01	0.00701677	0.76495	NA
COL8A2	1	36563580	-0.01	0.00638739	0.707641	NA
COL8A2	1	36565766	-0.01	0.00740472	0.792359	NA
BPI	20	36954670	-0.01	0.00611289	0.694352	NA
LBP	20	36982754	-0.01	-0.000656932	0.369601	rs36015492
LBP	20	36993333	-0.01	-0.00931232	0.175249	rs2232607
PSMD3	17	38140621	-0.01	0.00740472	0.792359	NA
PSMD3	17	38142869	-0.01	0.00611289	0.694352	NA
PSMD3	17	38145008	-0.01	0.00611289	0.694352	NA
PSMD3	17	38153884	-0.01	0.00894421	0.818106	NA
MYD88	3	38182638	-0.01	0.00673132	0.762458	NA
CCR7	17	38711852	-0.01	0.00611289	0.694352	NA
TLR10	4	38774957	-0.01	0.00611289	0.694352	NA
TLR10	4	38775706	-0.01	0.00611289	0.694352	NA
TLR1	4	38800214	-0.01	-0.00290572	0.322259	rs5743611
TLR1	4	38827600	-0.01	0.00611289	0.694352	NA
TLR6	4	38827600	-0.01	0.00611289	0.694352	NA
TLR1	4	38830350	-0.01	-0.0139347	0.00830565	rs5743810
TLR6	4	38830350	-0.01	-0.0139347	0.00830565	rs5743810
CCR8	3	39374394	-0.01	0.00611289	0.694352	NA
NFKBIB	19	39397948	-0.01	0.00673132	0.762458	NA
TNFRSF13B	17	39490950	-0.01	-0.0114171	0.0465116	rs73307168
PSMC4	19	40480513	-0.01	0.00740472	0.792359	NA
PSMG1	21	40546764	-0.01	0.00611289	0.694352	NA
CCR10	17	40832572	-0.01	0.00611289	0.694352	NA
PSME3	17	40986119	-0.01	0.00611289	0.694352	NA
TNFRSF13C	22	42321451	-0.01	0.00611289	0.694352	NA
PSMA2	7	42971771	-0.01	0.00611289	0.694352	NA
CCL28	5	43412395	-0.01	0.00611289	0.694352	NA
IRAK4	12	44167686	-0.01	0.00611289	0.694352	NA
IRAK4	12	44171458	-0.01	0.00740472	0.792359	NA
CD82	11	44636833	-0.01	-0.0106705	0.0988372	rs2303865
CXCR6	3	45988353	-0.01	0.00611289	0.694352	NA
CXCR6	3	45989595	-0.01	0.00611289	0.694352	NA
CCR3	3	46307473	-0.01	-0.00676416	0.269103	rs41409552
CCRL2	3	46449863	-0.01	-0.000656932	0.369601	rs111863112
CCRL2	3	46450020	-0.01	0.00611289	0.694352	NA
CCRL2	3	46450545	-0.01	0.00611289	0.694352	NA
CCRL2	3	46450930	-0.01	0.00611289	0.694352	NA
TNFRSF21	6	47199396	-0.01	0.00611289	0.694352	NA
TNFRSF21	6	47251795	-0.01	0.00673132	0.762458	NA
TNFRSF21	6	47251827	-0.01	0.00638739	0.707641	NA
CD2AP	6	47563608	-0.01	0.00611289	0.694352	NA
SLC12A1	15	48539182	-0.01	0.00611289	0.694352	NA
DUT	15	48623633	-0.01	0.00611289	0.694352	NA
DUT	15	48623812	-0.01	0.0130592	0.878738	NA
DUT	15	48634231	-0.01	0.00611289	0.694352	NA
IL4I1	19	50393043	-0.01	-0.0105461	0.122924	rs142424118
IL4I1	19	50393227	-0.01	0.00611289	0.694352	NA
IL4I1	19	50432735	-0.01	0.00813978	0.805648	NA
CARD15	16	50733859	-0.01	-0.00973195	0.149502	rs2067085
NOD2	16	50733859	-0.01	-0.00973195	0.149502	rs2067085
CARD15	16	50745655	-0.01	0.00611289	0.694352	NA
NOD2	16	50745655	-0.01	0.00611289	0.694352	NA
CARD15	16	50759454	-0.01	0.00611289	0.694352	NA
NOD2	16	50759454	-0.01	0.00611289	0.694352	NA
TLR9	3	52255953	-0.01	0.00611289	0.694352	NA
TLR9	3	52258302	-0.01	0.00740472	0.792359	NA
MYO5C	15	52504010	-0.01	0.00611289	0.694352	NA
MYO5C	15	52527951	-0.01	-0.0109787	0.0872093	rs55753304
PCMTD1	8	52732402	-0.01	0.00740472	0.792359	NA
PCMTD1	8	52733128	-0.01	0	0.380399	rs62506083
IL17RB	3	53892641	-0.01	-0.00930331	0.178571	rs9840079
PSME4	2	54091285	-0.01	0.00740472	0.792359	NA
PSME4	2	54133744	-0.01	-0.0104198	0.126246	rs805316
PSME4	2	54150492	-0.01	0.00611289	0.694352	NA
LILRA5	19	54823844	-0.01	0.00611289	0.694352	NA
IL31RA	5	55147226	-0.01	0.00611289	0.694352	NA
IL31RA	5	55168257	-0.01	-0.00916344	0.189369	rs148785939
LILRB4	19	55177359	-0.01	-0.00402217	0.309801	rs149121815
IL6ST	5	55247837	-0.01	0.00673132	0.762458	NA
NLRP9	19	56219840	-0.01	0.00611289	0.694352	NA
NLRP4	19	56369085	-0.01	0.00611289	0.694352	NA
NLRP4	19	56370166	-0.01	0.00670795	0.710963	rs379327
NLRP4	19	56373462	-0.01	-0.0106454	0.101329	rs12462372
NLRP13	19	56416347	-0.01	0.00611289	0.694352	NA
NLRC5	16	57025959	-0.01	0.00611289	0.694352	NA
NLRC5	16	57059484	-0.01	-0.0115873	0.0390365	rs16965150
NLRC5	16	57060903	-0.01	0.00611289	0.694352	NA
NLRC5	16	57081494	-0.01	0.00611289	0.694352	NA
NLRC5	16	57116375	-0.01	0.00611289	0.694352	NA
CCL17	16	57449857	-0.01	0.00673132	0.762458	NA
TNFRSF11A	18	60029014	-0.01	0.00611289	0.694352	NA
MRC2	17	60751526	-0.01	0.00673132	0.762458	NA
MRC2	17	60754655	-0.01	0.00740472	0.792359	NA
MRC2	17	60754757	-0.01	0.00740472	0.792359	NA
MRC2	17	60767303	-0.01	0.0193604	0.900332	NA
CD5	11	60869878	-0.01	0.00611289	0.694352	NA
PSMC5	17	61908271	-0.01	-0.00439416	0.303987	rs968719
TNFRSF6B	20	62312070	-0.01	0.00611289	0.694352	NA
TNFRSF6B	20	62326487	-0.01	0.00611289	0.694352	NA
TNFRSF6B	20	62329897	-0.01	0.00673132	0.762458	NA
PSMD6	3	64004173	-0.01	-0.000656932	0.369601	rs17069687
PSMD6	3	64004288	-0.01	0.00611289	0.694352	NA
PSMD6	3	64004301	-0.01	0.00611289	0.694352	NA
PSMD6	3	64008988	-0.01	0.00894421	0.818106	NA
PSMD12	17	65344747	-0.01	0.00611289	0.694352	NA
CD248	11	66082208	-0.01	0.00611289	0.694352	NA
CD248	11	66083043	-0.01	0.00611289	0.694352	NA
CD248	11	66083591	-0.01	-0.0106057	0.103821	rs150281243
IRAK3	12	66605332	-0.01	0.00740472	0.792359	NA
IRAK3	12	66622131	-0.01	0.00611289	0.694352	NA
AIP	11	67258422	-0.01	0.0107985	0.849668	NA
CD226	18	67531383	-0.01	0.00894421	0.818106	NA
IL23R	1	67632203	-0.01	0.00611289	0.694352	NA
IL23R	1	67666524	-0.01	0.00611289	0.694352	NA
IL23R	1	67672727	-0.01	0.00611289	0.694352	NA
IL12RB2	1	67792499	-0.01	0.00673132	0.762458	NA
IL12RB2	1	67816701	-0.01	0.00611289	0.694352	NA
IL12RB2	1	67838165	-0.01	0.00611289	0.694352	NA
IFNG	12	68553402	-0.01	0.00611289	0.694352	NA
IL22	12	68647068	-0.01	0.00611289	0.694352	NA
NLRB1	5	70308554	-0.01	0.00644269	0.708472	NA
IL34	16	70680546	-0.01	0.00611289	0.694352	NA
IL34	16	70690880	-0.01	0.00673132	0.762458	NA
IL34	16	70694030	-0.01	0.00611289	0.694352	NA
IL34	16	70694076	-0.01	0.00611289	0.694352	NA
CXCR3	X	70837104	-0.01	0.00813978	0.805648	NA
CXCR3	X	70837164	-0.01	0.00673132	0.762458	NA
CD207	2	71057402	-0.01	0.00611289	0.694352	NA
CD207	2	71060782	-0.01	0.00740472	0.792359	NA
CD207	2	71060936	-0.01	-0.00769206	0.230066	rs17718987
CD207	2	71061146	-0.01	0.00673132	0.762458	NA
CD207	2	71062936	-0.01	0.00611289	0.694352	NA
CD300A	17	72480394	-0.01	0.00611289	0.694352	NA
CD300E	17	72608727	-0.01	0.00611289	0.694352	NA
CD109	6	74440152	-0.01	0.00673132	0.762458	NA
CD109	6	74475675	-0.01	0.00673132	0.762458	NA
CD109	6	74493537	-0.01	0.00611289	0.694352	NA
CD109	6	74533707	-0.01	0.00611289	0.694352	NA
DCTN1	2	74591855	-0.01	0.00673132	0.762458	NA
DCTN1	2	74593538	-0.01	0.00611289	0.694352	NA
DCTN1	2	74605347	-0.01	0.00611289	0.694352	NA
DCTN1	2	74606050	-0.01	0.00673132	0.762458	NA
DCTN1	2	74612374	-0.01	0.00611289	0.694352	NA
ARID3B	15	74890391	-0.01	-0.000656932	0.369601	rs117539506
PSMA4	15	78841353	-0.01	-0.0066809	0.271595	rs1052035
IRAK1BP1	6	79577412	-0.01	-0.00676416	0.269103	rs41269339
IL7	8	79588103	-0.01	0.00611289	0.694352	NA
IL7	8	79710094	-0.01	-0.0139061	0.00913621	rs34159387
IL16	15	81558093	-0.01	0.00611289	0.694352	NA
IL16	15	81575014	-0.01	0.00611289	0.694352	NA
IL16	15	81584418	-0.01	0.00611289	0.694352	NA
IL16	15	81592802	-0.01	-0.0104817	0.124585	rs11073001
BMP3	4	81967240	-0.01	0.00673132	0.762458	NA
IFIT5	10	91178125	-0.01	0.00673132	0.762458	NA
IFIT5	10	91180697	-0.01	0.00611289	0.694352	NA
IFI27	14	94582279	-0.01	0.00611289	0.694352	NA
ERAP2	5	96215303	-0.01	0.00611289	0.694352	NA
ERAP2	5	96228072	-0.01	-0.00771931	0.229236	rs75263594
ERAP2	5	96228110	-0.01	0.00611289	0.694352	NA
ERAP2	5	96237330	-0.01	0.00673132	0.762458	NA
LTA4H	12	96429317	-0.01	0.00611289	0.694352	NA
PTCD1	7	99016898	-0.01	0.00611289	0.694352	NA
ATP5J2-PTCD1	7	99021456	-0.01	0.00611289	0.694352	NA
PTCD1	7	99021456	-0.01	0.00611289	0.694352	NA
ATP5J2-PTCD1	7	99022752	-0.01	0.00611289	0.694352	NA
PTCD1	7	99022752	-0.01	0.00611289	0.694352	NA
ATP5J2-PTCD1	7	99022921	-0.01	0.00638739	0.707641	NA
PTCD1	7	99022921	-0.01	0.00638739	0.707641	NA
ATP5J2-PTCD1	7	99032594	-0.01	0.00611289	0.694352	NA
PTCD1	7	99032594	-0.01	0.00611289	0.694352	NA
ATP5J2-PTCD1	7	99045757	-0.01	0.00611289	0.694352	NA
ATP5J2-PTCD1	7	99045757	-0.01	0.00611289	0.694352	NA
CPSF4	7	99045757	-0.01	0.00611289	0.694352	NA
CPSF4	7	99045757	-0.01	0.00611289	0.694352	NA
PTCD1	7	99045757	-0.01	0.00611289	0.694352	NA
PTCD1	7	99045757	-0.01	0.00611289	0.694352	NA
ATP5J2	7	99057823	-0.01	0.00740472	0.792359	NA
ATP5J2-PTCD1	7	99057823	-0.01	0.00740472	0.792359	NA
PTCD1	7	99057823	-0.01	0.00740472	0.792359	NA
ZNF789	7	99084275	-0.01	0.00611289	0.694352	NA
ZSCAN25	7	99218050	-0.01	0.00611289	0.694352	NA
ZSCAN25	7	99227878	-0.01	0.00611289	0.694352	NA
PPP2R5C	14	102393099	-0.01	0.00611289	0.694352	NA
IL18R1	2	102998082	-0.01	0.00740472	0.792359	NA
NFKB1	4	103533750	-0.01	0.00673132	0.762458	NA
NFKB1	4	103534676	-0.01	0.00611289	0.694352	NA
NFKB1	4	103537883	-0.01	0.00611289	0.694352	NA
CD164	6	109689902	-0.01	-0.0105975	0.106312	rs9487075
CFI	4	110723140	-0.01	-0.0104982	0.123754	rs113612355
CD96	3	111264008	-0.01	0.00611289	0.694352	NA
CD96	3	111356986	-0.01	0.00611289	0.694352	NA
CUX2	12	111652086	-0.01	0.00813978	0.805648	NA
CUX2	12	111788130	-0.01	0.00611289	0.694352	NA
TRAF3IP2	6	111901421	-0.01	0.00611289	0.694352	NA
TRAF3IP2	6	111901453	-0.01	-0.0097217	0.150332	rs1043730
TRAF3IP2	6	111901465	-0.01	0.00611289	0.694352	NA
TRAF3IP2	6	111913262	-0.01	-0.010727	0.0980066	rs33980500
PGL1	11	111957556	-0.01	0.00611289	0.694352	NA
TRAFD1	12	112583447	-0.01	0.00611289	0.694352	NA
CD200R1	3	112642487	-0.01	0.012247	0.871262	NA
IL1A	2	113535653	-0.01	0.00611289	0.694352	NA
IL13RA2	X	114252183	-0.01	0.00673132	0.762458	NA
TICAM2	5	114952068	-0.01	0.00611289	0.694352	NA
CD2	1	117311811	-0.01	-0.0105461	0.122924	rs190541524
IL10RA	11	117859165	-0.01	0.00611289	0.694352	NA
IL10RA	11	117866311	-0.01	0.00611289	0.694352	NA
IL10RA	11	117869503	-0.01	0.00611289	0.694352	NA
IL10RA	11	117869691	-0.01	0.00611289	0.694352	NA
IL10RA	11	117869854	-0.01	0.00813978	0.805648	NA
CD3E	11	118175271	-0.01	0.00611289	0.694352	NA
NLRX1	11	119039057	-0.01	-0.000656932	0.369601	rs117976470
NLRX1	11	119044306	-0.01	0.00611289	0.694352	NA
NLRX1	11	119045951	-0.01	-0.0105461	0.122924	rs145779362
NLRX1	11	119053865	-0.01	0.00611289	0.694352	NA
CD80	3	119256020	-0.01	-0.0105461	0.122924	rs2229098
TNFRSF11B	8	119938850	-0.01	0.00673132	0.762458	NA
TNFRSF11B	8	119945524	-0.01	0.00611289	0.694352	NA
TNFRSF11B	8	119964344	-0.01	0.00673132	0.762458	NA
TLR4	9	120474841	-0.01	0.00611289	0.694352	NA
TLR4	9	120476694	-0.01	0.00611289	0.694352	NA
CD86	3	121774281	-0.01	-0.00676416	0.269103	rs11575853
CD86	3	121796828	-0.01	0.00611289	0.694352	NA
CD86	3	121810709	-0.01	-0.00931232	0.175249	rs114959849
PSMD9	12	122356174	-0.01	0.00611289	0.694352	NA
IL21	4	123536963	-0.01	-0.0121252	0.0265781	rs4833837
TRAF1	9	123675727	-0.01	0.00611289	0.694352	NA
PSMB7	9	127177403	-0.01	0.00611289	0.694352	NA
LAMA2	6	129204342	-0.01	0.00611289	0.694352	NA
LAMA2	6	129470136	-0.01	0.00611289	0.694352	NA
LAMA2	6	129475727	-0.01	0.00740472	0.792359	NA
LAMA2	6	129498917	-0.01	0.00611289	0.694352	NA
LAMA2	6	129513837	-0.01	0.00611289	0.694352	NA
LAMA2	6	129635849	-0.01	0.00611289	0.694352	NA
LAMA2	6	129670493	-0.01	0.00611289	0.694352	NA
LAMA2	6	129777604	-0.01	0.00611289	0.694352	NA
GOLGA2	9	131022442	-0.01	0.00611289	0.694352	NA
GOLGA2	9	131027946	-0.01	0.00740472	0.792359	NA
GOLGA2	9	131036098	-0.01	0.00611289	0.694352	NA
TRUB2	9	131073321	-0.01	0.00611289	0.694352	NA
TRUB2	9	131077876	-0.01	0.00611289	0.694352	NA
SLC27A4	9	131115368	-0.01	-0.00805197	0.225083	rs111417655
IL4	5	132009787	-0.01	0.00611289	0.694352	NA
IL20RB	3	136710818	-0.01	0.00611289	0.694352	NA
IL20RB	3	136729588	-0.01	0.00611289	0.694352	NA
CXCR4	2	136872715	-0.01	0.00611289	0.694352	NA
IL20RA	6	137322827	-0.01	-0.000656932	0.369601	rs148959606
IL20RA	6	137330503	-0.01	0.00611289	0.694352	NA
IL22RA2	6	137465280	-0.01	0.00813978	0.805648	NA
IFNGR1	6	137525526	-0.01	-0.0109787	0.0872093	rs41288981
TRAF2	9	139794100	-0.01	0.00638739	0.707641	NA
IL15	4	142642968	-0.01	0.00611289	0.694352	NA
NFKBIL2	8	145659033	-0.01	0.00740472	0.792359	NA
EDNRA	4	148441114	-0.01	0.00611289	0.694352	NA
EDNRA	4	148463676	-0.01	0.00611289	0.694352	NA
IL17B	5	148754068	-0.01	0.00611289	0.694352	NA
PSMB4	1	151373287	-0.01	0.00611289	0.694352	NA
IL6R	1	154402961	-0.01	0.00611289	0.694352	NA
PTX3	3	157154700	-0.01	0.00611289	0.694352	NA
PTX3	3	157160491	-0.01	0.00611289	0.694352	NA
PTX3	3	157160675	-0.01	0.00673132	0.762458	NA
PTX3	3	157160999	-0.01	0.00740472	0.792359	NA
CD1D	1	158149789	-0.01	0.00611289	0.694352	NA
CD1B	1	158299688	-0.01	0.00611289	0.694352	NA
CD1B	1	158299756	-0.01	-0.00931232	0.175249	rs62642467
CD1B	1	158299840	-0.01	-0.0100386	0.144518	rs35841099
CD84	1	160522731	-0.01	0.00611289	0.694352	NA
CD84	1	160522901	-0.01	-0.0109787	0.0872093	rs41266917
CD302	2	160628159	-0.01	0.00611289	0.694352	NA
CD302	2	160639970	-0.01	-0.0149497	0.00415282	rs2114626
CD48	1	160681508	-0.01	-0.0114171	0.0465116	rs11541827
CD244	1	160802503	-0.01	0.00638739	0.707641	NA
CD244	1	160832622	-0.01	0.00611289	0.694352	NA
IFIH1	2	163134786	-0.01	0.00673132	0.762458	NA
IFIH1	2	163144794	-0.01	0.00611289	0.694352	NA
CD247	1	167402293	-0.01	0.00611289	0.694352	NA
TNFSF18	1	173010192	-0.01	-0.000656932	0.369601	rs41264556
TNFSF18	1	173010811	-0.01	0.00611289	0.694352	NA
PI3K	3	178917488	-0.01	-0.0100628	0.143688	rs115746478
PSMD2	3	184020052	-0.01	0.0175035	0.894518	NA
PSMD2	3	184021254	-0.01	0.00611289	0.694352	NA
PSMD2	3	184021626	-0.01	-0.0101773	0.140365	rs60496486
TLR3	4	187004544	-0.01	0.00611289	0.694352	NA
COL3A	2	189864023	-0.01	-0.0105461	0.122924	rs41263773
COL3A	2	189868535	-0.01	-0.00882157	0.196013	rs28763878
CFH	1	196621124	-0.01	0.00673132	0.762458	NA
CFH	1	196706677	-0.01	0.00638739	0.707641	NA
CTLA4	2	204737569	-0.01	0.00611289	0.694352	NA
IL19	1	207013830	-0.01	0.00611289	0.694352	NA
IL24	1	207074905	-0.01	-0.0104479	0.125415	rs1150258
CD55	1	207532906	-0.01	0.00982699	0.828073	NA
CD55	1	207533234	-0.01	0.00673132	0.762458	NA
CD46	1	207940359	-0.01	0.00673132	0.762458	NA
CD34	1	208057798	-0.01	0.00611289	0.694352	NA
CD34	1	208060846	-0.01	-0.010577	0.109635	rs150401539
CD34	1	208084350	-0.01	-0.0105461	0.122924	rs199706543
TRAF3IP3	1	209933658	-0.01	0.00611289	0.694352	NA
TRAF3IP3	1	209952505	-0.01	0.00813978	0.805648	NA
TRAF3IP3	1	209953771	-0.01	0.00611289	0.694352	NA
TRAF5	1	211546088	-0.01	0.00611289	0.694352	NA
TLR5	1	223284214	-0.01	0.00611289	0.694352	NA
TLR5	1	223285986	-0.01	0.00611289	0.694352	NA
TLR5	1	223286129	-0.01	-0.00931232	0.175249	rs764535
PSMD1	2	231927248	-0.01	0.00813978	0.805648	NA
TRAF3IP1	2	239253177	-0.01	-0.000656932	0.369601	rs61756349
PSMF1	20	1145683	-0.02	0.00611289	0.694352	NA
SCNN1D	1	1217385	-0.02	0.030307	0.959302	NA
TNFRSF8	1	1217385	-0.02	0.030307	0.959302	NA
TOLLIP	11	1316889	-0.02	0.00611289	0.694352	NA
EEF2K	16	2226133	-0.02	0.00611289	0.694352	NA
TRAF7	16	2226133	-0.02	0.00611289	0.694352	NA
RIPK1	6	3077041	-0.02	-0.00805197	0.225083	rs45541234
RIPK1	6	3113805	-0.02	0.0118711	0.862126	NA
NLRC3	16	3598194	-0.02	0.00740472	0.792359	NA
NLRC3	16	3614227	-0.02	0.00813978	0.805648	NA
CD9	12	6334374	-0.02	-0.00805197	0.225083	rs3181290
CD4	12	6927649	-0.02	0.0118711	0.862126	NA
NLRP14	11	7064457	-0.02	-0.0114171	0.0465116	rs76429148
NLRP14	11	7083610	-0.02	-0.0114171	0.0465116	rs117124176
NLRP14	11	7083620	-0.02	-0.0114171	0.0465116	rs117583918
CD163L1	12	7528296	-0.02	0.00611289	0.694352	NA
CLEC4A	12	8276432	-0.02	0.003734	0.414452	rs7295783
CD69	12	9906179	-0.02	-0.00625748	0.281561	rs11052883
CLEC12A	12	10131684	-0.02	-0.00143516	0.344684	rs607567
CLEC12A	12	10147722	-0.02	0.00175396	0.402824	rs61917158
CLEC1B	12	10147722	-0.02	0.00175396	0.402824	rs61917158
CLEC7A	12	10270938	-0.02	-0.00760394	0.232558	rs11053597
IRAK2	3	10276185	-0.02	0.000630965	0.394518	rs11465927
SCNN1D	1	12202892	-0.02	0.0252716	0.936877	NA
TNFRSF8	1	12202892	-0.02	0.0252716	0.936877	NA
TLR8	X	12939246	-0.02	0.00673132	0.762458	NA
IL27RA	19	14160056	-0.02	0.00611289	0.694352	NA
IFNB1	9	21077879	-0.02	0.00611289	0.694352	NA
TRAF7	16	22128153	-0.02	0.00611289	0.694352	NA
VWA3A	16	22128153	-0.02	0.00611289	0.694352	NA
IL25	14	23845076	-0.02	0.0238493	0.931063	NA
TNFRSF19	13	24243247	-0.02	0.00638739	0.707641	NA
APMAP	20	24952155	-0.02	0.0238493	0.931063	NA
OXSM	3	25831469	-0.02	0.00673132	0.762458	NA
IL4R	16	27370278	-0.02	0.00611289	0.694352	NA
APBA2	15	29346468	-0.02	-0.000656932	0.369601	rs137995892
APBA2	15	29346936	-0.02	0.0193604	0.900332	NA
SVIL	10	29821030	-0.02	0.0107985	0.849668	NA
HLA-J	6	29976857	-0.02	-0.0108601	0.0913621	rs9261114
PSMD11	17	30808289	-0.02	0.00740472	0.792359	NA
HLA-DOB	6	32782112	-0.02	0.000630965	0.394518	rs11575907
PSMG4	6	32782112	-0.02	0.000630965	0.394518	rs11575907
TAP2	6	32782112	-0.02	0.000630965	0.394518	rs11575907
PSMB9	6	32813280	-0.02	0.0238493	0.931063	NA
PSMB9	6	32813280	-0.02	0.0238493	0.931063	NA
PSMG4	6	32813280	-0.02	0.0238493	0.931063	NA
PSMG4	6	32813280	-0.02	0.0238493	0.931063	NA
TAP1	6	32813280	-0.02	0.0238493	0.931063	NA
TAP1	6	32813280	-0.02	0.0238493	0.931063	NA
PSMG4	6	32814909	-0.02	0.00611289	0.694352	NA
TAP1	6	32814909	-0.02	0.00611289	0.694352	NA
PSMG4	6	32814942	-0.02	-0.00931232	0.175249	rs1057149
TAP1	6	32814942	-0.02	-0.00931232	0.175249	rs1057149
PSMG4	6	32816443	-0.02	-0.00916344	0.189369	rs41561219
TAP1	6	32816443	-0.02	-0.00916344	0.189369	rs41561219
PSMG4	6	32816772	-0.02	-0.00931232	0.175249	rs41550019
TAP1	6	32816772	-0.02	-0.00931232	0.175249	rs41550019
LRP3	19	33696462	-0.02	0.0107985	0.849668	NA
PARD3B	10	34400182	-0.02	0.00611289	0.694352	NA
IL11RA	9	34660864	-0.02	-0.0115873	0.0390365	rs11575580
IFNAR1	21	34707867	-0.02	0.00894421	0.818106	NA
IFNAR1	21	34715699	-0.02	-0.0110873	0.0589701	rs2257167
PARD3B	10	34805912	-0.02	0.00740472	0.792359	NA
CD44	11	35240600	-0.02	-0.00931232	0.175249	rs79397916
PPARD	6	35392621	-0.02	0.00611289	0.694352	NA
CD72	9	35616583	-0.02	-0.0128637	0.0141196	rs2095858
PSMA6	14	35761592	-0.02	-0.00760294	0.233389	rs2277459
IL7R	5	35871315	-0.02	0.0143797	0.885382	NA
IL7R	5	35871315	-0.02	0.0143797	0.885382	NA
IL7R	5	35873661	-0.02	0.00611289	0.694352	NA
IL7R	5	35873661	-0.02	0.00611289	0.694352	NA
NFKBID	19	36380827	-0.02	0.0107985	0.849668	NA
TRAF6	11	36511471	-0.02	0.00611289	0.694352	NA
BPI	20	36937431	-0.02	-0.0105461	0.122924	rs5743502
LBP	20	36979265	-0.02	-0.00908006	0.19103	rs2232582
LBP	20	36979305	-0.02	0.00673132	0.762458	NA
LBP	20	36982779	-0.02	0.0238493	0.931063	NA
PSMD3	17	38154010	-0.02	0.00673132	0.762458	NA
TLR10	4	38776303	-0.02	-0.00974844	0.147841	rs11466652
TLR10	4	38777530	-0.02	0.00611289	0.694352	NA
TLR1	4	38799481	-0.02	0.00740472	0.792359	NA
TLR1	4	38827856	-0.02	0.00611289	0.694352	NA
TLR6	4	38827856	-0.02	0.00611289	0.694352	NA
CCR8	3	39373902	-0.02	-0.00929158	0.179402	rs2853699
NFKBIB	19	39399278	-0.02	0.00611289	0.694352	NA
PSMG1	21	40552307	-0.02	0.0718672	0.996678	rs3171465
IRAK4	12	44165152	-0.02	0.00813978	0.805648	NA
NFKBIE	6	44226095	-0.02	0.00611289	0.694352	NA
CCR9	3	45942554	-0.02	0.0238493	0.931063	NA
VDR	12	48258959	-0.02	0.00611289	0.694352	NA
IL4I1	19	50393112	-0.02	0.00673132	0.762458	NA
IL4I1	19	50398373	-0.02	-4.18703e-05	0.377907	rs147320311
IL4I1	19	50399290	-0.02	0.00611289	0.694352	NA
CARD15	16	50746086	-0.02	-0.00805197	0.225083	rs61747625
NOD2	16	50746086	-0.02	-0.00805197	0.225083	rs61747625
TLR9	3	52255215	-0.02	0.0133126	0.88289	rs5743848
TLR9	3	52255376	-0.02	0.00982699	0.828073	NA
PCMTD1	8	52731134	-0.02	-0.00983949	0.146179	rs78078393
PSMC6	14	53185498	-0.02	0.0175035	0.894518	NA
PSME4	2	54096672	-0.02	0.00982699	0.828073	NA
ZBP1	20	56191475	-0.02	-0.00931232	0.175249	rs16981188
NLRP4	19	56373367	-0.02	0.00740472	0.792359	NA
NLRP13	19	56423869	-0.02	0.0146589	0.887043	rs61742924
NLRC5	16	57060213	-0.02	-0.00540248	0.29402	rs9938543
TNFRSF11A	18	60036083	-0.02	-0.00676416	0.269103	rs8092336
PSMA7	20	60712511	-0.02	-0.00677601	0.26495	rs2281740
MRC2	17	60742265	-0.02	0.0238493	0.931063	NA
CD5	11	60892606	-0.02	-0.000487633	0.370432	rs637186
HIF1A	14	62207152	-0.02	0.0268124	0.939369	NA
TNFRSF6B	20	62326483	-0.02	0.00611289	0.694352	NA
TNFRSF6B	20	62326874	-0.02	0.00740472	0.792359	NA
CD248	11	66082533	-0.02	0.00611289	0.694352	NA
IRAK3	12	66603945	-0.02	0.0107985	0.849668	NA
IL12RB2	1	67833643	-0.02	-0.00034001	0.373754	rs2307153
NLRB1	5	70308251	-0.02	-0.0107864	0.0946844	rs28409706
CXCR3	X	70837103	-0.02	0.00894421	0.818106	NA
CD276	15	74001993	-0.02	0.0239748	0.931894	rs11552770
CD109	6	74497152	-0.02	-0.0128284	0.0149502	rs5023688
RIPK2	8	90792697	-0.02	0.0118711	0.862126	NA
IFIT2	10	91065949	-0.02	-0.00821876	0.215116	rs17468739
IFIT1	10	91163323	-0.02	0.00982699	0.828073	NA
IFI27	14	94582212	-0.02	0.0121873	0.868771	NA
ERAP2	5	96245767	-0.02	0.00894421	0.818106	NA
LTA4H	12	96407805	-0.02	0.0238493	0.931063	NA
BUD31	7	99013839	-0.02	0.00740472	0.792359	NA
BUD31	7	99017190	-0.02	0.0238493	0.931063	NA
PTCD1	7	99017190	-0.02	0.0238493	0.931063	NA
PTCD1	7	99017190	-0.02	0.0238493	0.931063	NA
PTCD1	7	99017283	-0.02	0.00740472	0.792359	NA
PTCD1	7	99017602	-0.02	-0.000656932	0.369601	rs146460719
ATP5J2-PTCD1	7	99032529	-0.02	-0.000656932	0.369601	rs35556439
PTCD1	7	99032529	-0.02	-0.000656932	0.369601	rs35556439
ATP5J2	7	99051685	-0.02	0.00673132	0.762458	NA
ATP5J2-PTCD1	7	99051685	-0.02	0.00673132	0.762458	NA
CPSF4	7	99051685	-0.02	0.00673132	0.762458	NA
PTCD1	7	99051685	-0.02	0.00673132	0.762458	NA
ZKSCAN5	7	99103881	-0.02	0.0107985	0.849668	NA
ZKSCAN5	7	99129235	-0.02	0.00611289	0.694352	NA
ZNF655	7	99168883	-0.02	0.00673132	0.762458	NA
NFKBIZ	3	101572121	-0.02	0.00611289	0.694352	NA
PSMC2	7	102987974	-0.02	-0.00034001	0.373754	rs112987408
CUX2	12	111537827	-0.02	0.00813978	0.805648	NA
CUX2	12	111786256	-0.02	0.00611289	0.694352	NA
IL13RA2	X	114252238	-0.02	0.0121873	0.868771	NA
IL10RA	11	117864063	-0.02	-0.00727739	0.236711	rs3135932
IL10RA	11	117869878	-0.02	-0.00969515	0.151163	rs2229114
NLRX1	11	119044535	-0.02	0.00611289	0.694352	NA
NLRX1	11	119053026	-0.02	0.00673132	0.762458	NA
PSMD5	9	123583192	-0.02	-0.0154979	0.00332226	rs1060817
TIRAP	11	126162468	-0.02	-0.00184904	0.340532	rs3802813
TIRAP	11	126162590	-0.02	0.0238493	0.931063	NA
LAMA2	6	129691132	-0.02	0.00308806	0.409468	rs17057184
LAMA2	6	129813175	-0.02	0.0238493	0.931063	NA
TRUB2	9	131076155	-0.02	0.00611289	0.694352	NA
IL3	5	131396414	-0.02	0.00611289	0.694352	NA
IL20RA	6	137323068	-0.02	0.00611289	0.694352	NA
IFNGR1	6	137519588	-0.02	-0.0100135	0.145349	rs11914
TNFAIP3	6	138192505	-0.02	0.0238493	0.931063	NA
TNFAIP3	6	138198245	-0.02	0.00982699	0.828073	NA
TRAF2	9	139804482	-0.02	0.0107985	0.849668	NA
TRAF2	9	139820363	-0.02	-0.0072584	0.248339	rs17250680
IRAK1	X	153276681	-0.02	0.0107985	0.849668	NA
TLR2	4	154624656	-0.02	-0.0067584	0.269934	rs3804099
CD1E	1	158326738	-0.02	0.00611289	0.694352	NA
IL12B	5	158750329	-0.02	0.00740472	0.792359	NA
TNFSF10	3	172241243	-0.02	0.0238493	0.931063	NA
PI3K	3	178916824	-0.02	0.0107985	0.849668	NA
PI3K	3	178922300	-0.02	0.0158531	0.890365	NA
PSMD2	3	184026376	-0.02	0.00611289	0.694352	NA
TLR3	4	187004074	-0.02	-0.00968583	0.151993	rs3775291
TLR3	4	187004341	-0.02	0.00611289	0.694352	NA
CFH	1	196642207	-0.02	0.0107985	0.849668	NA
CFHR5	1	196965193	-0.02	0.0238493	0.931063	NA
STK17B	2	197002238	-0.02	0.00611289	0.694352	NA
IL8RB	2	218999982	-0.02	0.0238493	0.931063	NA
IL8RA	2	219029108	-0.02	-0.00813719	0.215947	rs2234671
SLC11A1	2	219250177	-0.02	0.00813978	0.805648	NA
TLR5	1	223285200	-0.02	0.0154681	0.888704	rs5744168
TLR5	1	223286191	-0.02	-0.00931232	0.175249	rs5744165
CXCR7	2	237489297	-0.02	-0.00771931	0.229236	rs35767135
NLRP3	1	247582063	-0.02	-0.00805197	0.225083	rs73136263
PSMF1	20	1146742	-0.03	0.00611289	0.694352	NA
PSMF1	20	1148184	-0.03	0.0414566	0.975083	NA
TNFRSF14	1	2491305	-0.03	0.0268124	0.939369	NA
IL15RA	10	5995052	-0.03	-0.0112961	0.051495	rs2229135
NCAPD2	12	6635274	-0.03	-0.00715433	0.251661	rs10849482
C3	19	6686421	-0.03	-0.00805197	0.225083	rs11666133
TNFRSF17	16	12059032	-0.03	0.0044212	0.421927	rs3743591
TNFRSF17	16	12059038	-0.03	-0.0113509	0.0481728	rs11570139
TNFRSF17	16	12061626	-0.03	0.0044212	0.421927	rs2017662
TLR7	X	12906030	-0.03	-0.0171961	0.00166113	rs864058
CD164L2	1	27709138	-0.03	-0.000656932	0.369601	rs79961070
SVIL	10	29822032	-0.03	0.00668398	0.710133	rs1247696
HLA-DRA	6	32410987	-0.03	-0.00486101	0.299834	rs3135391
PSMG4	6	32410987	-0.03	-0.00486101	0.299834	rs3135391
HLA-DRA	6	32411573	-0.03	0.0100833	0.829734	rs11544315
PSMG4	6	32411573	-0.03	0.0100833	0.829734	rs11544315
HLA-DRA	6	32411646	-0.03	-0.0108969	0.0905316	rs7192
PSMG4	6	32411646	-0.03	-0.0108969	0.0905316	rs7192
PSMG4	6	32712999	-0.03	0.0414566	0.975083	NA
PSMB9	6	32813085	-0.03	0.00611289	0.694352	NA
PSMG4	6	32813085	-0.03	0.00611289	0.694352	NA
TAP1	6	32813085	-0.03	0.00611289	0.694352	NA
CD44	11	35222681	-0.03	-0.00901102	0.19186	rs35356320
CD44	11	35229673	-0.03	-0.00866625	0.20515	rs1467558
PPARD	6	35394610	-0.03	0.00611289	0.694352	NA
NFKBIA	14	35871922	-0.03	0.0414566	0.975083	NA
COL8A2	1	36563674	-0.03	0.00982699	0.828073	NA
LBP	20	36977970	-0.03	0.0103468	0.837209	rs1739654
IRAK4	12	44165993	-0.03	0.0436616	0.976744	NA
CARD15	16	50756540	-0.03	-0.000973941	0.348007	rs2066845
NOD2	16	50756540	-0.03	-0.000973941	0.348007	rs2066845
PSME4	2	54120025	-0.03	-0.00563304	0.287375	rs805408
PSME4	2	54135429	-0.03	-0.012125	0.0274086	rs805319
IL31RA	5	55147452	-0.03	0.0238493	0.931063	NA
NLRP4	19	56369572	-0.03	0.000597578	0.389535	rs34062458
NLRC5	16	57101340	-0.03	-0.00257694	0.330565	rs7190199
NLRC5	16	57101373	-0.03	-0.00257694	0.330565	rs7185320
PSMA7	20	60713332	-0.03	-0.00887561	0.194352	rs1135961
CD79B	17	62006406	-0.03	0.0414566	0.975083	NA
TNFRSF6B	20	62319919	-0.03	-4.18703e-05	0.377907	rs116900568
APOH	17	64210580	-0.03	0.0106885	0.841362	rs1801689
IL16	15	81585084	-0.03	0.00894421	0.818106	NA
PSMC1	14	90736477	-0.03	-0.0125244	0.0224252	rs114316342
NFKBIZ	3	101576175	-0.03	-0.00898919	0.193522	rs14134
TRAF3	14	103342798	-0.03	0.00611289	0.694352	NA
TRAF3IP2	6	111922503	-0.03	-0.00034001	0.373754	rs76228616
CD200R1	3	112642568	-0.03	0.010293	0.833887	rs9865242
IL1A	2	113537223	-0.03	-0.00690256	0.263289	rs17561
IL10RA	11	117869670	-0.03	0.00448118	0.422757	rs2229113
TRAF2	9	139802646	-0.03	0.0175035	0.894518	NA
IRAK1	X	153277174	-0.03	0.0121873	0.868771	NA
TLR2	4	154625409	-0.03	-0.00930983	0.177741	rs3804100
TLR2	4	154626317	-0.03	-0.000973941	0.348007	rs5743708
TNFSF10	3	172229301	-0.03	0.0238493	0.931063	NA
COL3A	2	189859022	-0.03	0.00894421	0.818106	NA
CR1	1	207782916	-0.03	-0.00676416	0.269103	rs4844609
TRAF3IP3	1	209949055	-0.03	-0.000656932	0.369601	rs41307652
TLR5	1	223284599	-0.03	-0.00827578	0.210963	rs2072493
TLR5	1	223285833	-0.03	0.0121373	0.864618	rs45528236
PSMD13	11	252778	-0.04	0.0288465	0.953488	rs184828985
PSMF1	20	1099339	-0.04	0.0242123	0.933555	rs45556531
CD163	12	7640336	-0.04	-0.00034001	0.373754	rs62622400
TLR8	X	12937234	-0.04	-0.0213128	0.000830565	rs56194919
IFNA8	9	21409901	-0.04	-0.00239284	0.332226	rs10964982
SVIL	10	29821475	-0.04	0.00308773	0.408638	rs41284748
HLA-DRA	6	32411726	-0.04	-0.00308531	0.321429	rs3129888
PSMG4	6	32411726	-0.04	-0.00308531	0.321429	rs3129888
HLA-DOB	6	32781554	-0.04	-0.00754724	0.23588	rs2070121
PSMG4	6	32781554	-0.04	-0.00754724	0.23588	rs2070121
TAP2	6	32781554	-0.04	-0.00754724	0.23588	rs2070121
TEKT2	1	36552586	-0.04	0.00611289	0.694352	NA
MYD88	3	38182136	-0.04	0.0103074	0.836379	rs4988457
IRAK4	12	44177511	-0.04	0.0332248	0.961794	rs55944915
SLC12A1	15	48539587	-0.04	-0.00372559	0.313953	rs6493311
IL17F	6	52101844	-0.04	-0.00418547	0.304817	rs2397084
IL17F	6	52103864	-0.04	0.0207865	0.904485	rs11465551
MYO5C	15	52543615	-0.04	0.0288465	0.953488	rs72734946
PSMC6	14	53194579	-0.04	0.0193604	0.900332	NA
MBL2	10	54531235	-0.04	0.0295364	0.95598	rs1800450
IL31RA	5	55206444	-0.04	-0.00700426	0.253322	rs161704
NLRP2	19	55501447	-0.04	0.0106885	0.841362	rs61735087
CD63	12	56122084	-0.04	0.0106885	0.841362	rs3138131
NLRC5	16	57060724	-0.04	0.0195922	0.901993	rs13339199
NLRC5	16	57104519	-0.04	0.0133126	0.88289	rs79567966
PSMA7	20	60713311	-0.04	-0.00677601	0.26495	rs7076
IRAK3	12	66597527	-0.04	0.0133126	0.88289	rs35239505
NLRB1	5	70308262	-0.04	-0.00145869	0.343854	rs61757629
ERAP2	5	96215680	-0.04	-0.00209961	0.334718	rs41506651
LTA4H	12	96422843	-0.04	0.0344703	0.962625	NA
TRAF3IP2	6	111913070	-0.04	0.0010861	0.397841	rs13190932
TNFRSF11B	8	119938782	-0.04	-0.00601791	0.282392	rs2228568
PSMB7	9	127118932	-0.04	0.0109633	0.851329	rs117300833
LAMA2	6	129722389	-0.04	-0.00947525	0.153654	rs3749877
LAMA2	6	129722453	-0.04	0.0288465	0.953488	rs56173620
PSMD4	1	151234953	-0.04	0.0118711	0.862126	NA
CD1E	1	158325727	-0.04	0.00982699	0.828073	NA
CD244	1	160806019	-0.04	-0.000656932	0.369601	rs35224927
PSMB1	6	170858228	-0.04	0.0209209	0.905316	rs17860777
PSMB1	6	170858343	-0.04	0.0544857	0.989203	NA
CR1	1	207760772	-0.04	0.0133126	0.88289	rs61734514
CD34	1	208060779	-0.04	0.0288465	0.953488	rs41274810
TRAF3IP3	1	209950760	-0.04	-0.0102413	0.130399	rs669694
IL8RA	2	219029932	-0.04	-0.000656932	0.369601	rs55808468
NLRC3	16	3614522	-0.05	0.00813978	0.805648	NA
TNFSF14	19	6670094	-0.05	0.0106885	0.841362	rs8112236
TLR8	X	12938454	-0.05	0.0130592	0.878738	NA
APMAP	20	24944447	-0.05	0.0118809	0.863787	rs1045772
TRAF4	17	27075423	-0.05	0.00604547	0.430233	rs2070265
HLA-F	6	29693726	-0.05	-0.00317165	0.318937	rs114325231
SVIL	10	29821089	-0.05	0.00327888	0.410299	rs17756919
HLA-L	6	30227974	-0.05	0.0193604	0.900332	NA
HLA-DRA	6	32411523	-0.05	-0.00867065	0.204319	rs2239804
PSMG4	6	32411523	-0.05	-0.00867065	0.204319	rs2239804
PSMG4	6	32798283	-0.05	0.000119876	0.383721	rs9380326
TAP2	6	32798283	-0.05	0.000119876	0.383721	rs9380326
IFNGR2	21	34799288	-0.05	0.0456088	0.979236	NA
CCR1	3	46245808	-0.05	0.0130592	0.878738	NA
CARD15	16	50757276	-0.05	0.00066323	0.396179	rs5743291
NOD2	16	50757276	-0.05	0.00066323	0.396179	rs5743291
PCMTD1	8	52773639	-0.05	0.00813978	0.805648	NA
IL6ST	5	55243392	-0.05	0.00982699	0.828073	NA
MRC2	17	60766320	-0.05	0.0284857	0.94103	NA
ODF2L	1	86852362	-0.05	0.0654675	0.994186	NA
PSMC1	14	90730265	-0.05	-0.00513151	0.297342	rs2282030
PSMC1	14	90736596	-0.05	0.0214593	0.908638	NA
IL1R1	2	102792875	-0.05	-0.00319338	0.318106	rs3917320
CD200R1L	3	112564663	-0.05	-0.00796654	0.226744	rs4682438
CD200R1L	3	112564665	-0.05	-0.00526466	0.295681	rs4682439
IL10RA	11	117864047	-0.05	-0.00250399	0.331395	rs2256111
CD86	3	121838358	-0.05	0.0214593	0.908638	NA
LAMA2	6	129823916	-0.05	0.00740472	0.792359	NA
IL13	5	131995964	-0.05	0.00380043	0.415282	rs20541
TNFAIP6	2	152226570	-0.05	-3.27367e-05	0.378738	rs1046668
IL6R	1	154401796	-0.05	0.0436616	0.976744	NA
CD247	1	167407858	-0.05	0.0106885	0.841362	rs33937946
CD247	1	167409158	-0.05	0.0589361	0.992525	NA
COL3A	2	189861145	-0.05	0.0130592	0.878738	NA
TRAF5	1	211533352	-0.05	0.0193928	0.901163	rs2230779
PSMD1	2	231941836	-0.05	0.0130592	0.878738	NA
CD27	12	6554628	-0.06	0.0146589	0.887043	rs25680
CLEC12A	12	10165593	-0.06	-0.00841406	0.210133	rs620449
CLEC12B	12	10165593	-0.06	-0.00841406	0.210133	rs620449
CLEC9A	12	10206925	-0.06	-0.0113719	0.0473422	rs7315231
CD97	19	14517769	-0.06	0.010167	0.831395	NA
CD93	20	23065879	-0.06	0.0118809	0.863787	rs34170527
HLA-J	6	29974568	-0.06	0.030307	0.959302	NA
HLA-L	6	30227970	-0.06	0.0491895	0.984219	NA
HLA-E	6	30460485	-0.06	0.0111557	0.852159	NA
HLA-DRA	6	32410941	-0.06	-0.00397904	0.311462	rs9268659
PSMG4	6	32410941	-0.06	-0.00397904	0.311462	rs9268659
PSMG4	6	32798548	-0.06	-0.0059314	0.284053	rs1042116
TAP2	6	32798548	-0.06	-0.0059314	0.284053	rs1042116
TLR10	4	38776107	-0.06	0.00435273	0.417774	rs11096955
DCTN1	2	74588717	-0.06	0.0531577	0.98588	NA
TIRAP	11	126163612	-0.06	-0.00532716	0.29485	rs8177376
IL12B	5	158743788	-0.06	0.0242123	0.933555	rs3213119
IFIH1	2	163124051	-0.06	-0.0118497	0.032392	rs1990760
NCAPD2	12	6604331	-0.07	0.0755711	0.997508	rs61753197
EEF2K	16	22237273	-0.07	0.033114	0.960963	rs17841292
TRAF7	16	22237273	-0.07	0.033114	0.960963	rs17841292
IL4R	16	27357927	-0.07	0.02166	0.909468	rs2234895
HLA-J	6	29974525	-0.07	0.0394868	0.969269	NA
PSMG4	6	32713048	-0.07	0.0350814	0.963455	NA
HLA-DOB	6	32782149	-0.07	0.0129754	0.874585	rs17501267
PSMG4	6	32782149	-0.07	0.0129754	0.874585	rs17501267
TAP2	6	32782149	-0.07	0.0129754	0.874585	rs17501267
IL7R	5	35876274	-0.07	0.0108777	0.850498	rs3194051
CCR5	3	46414975	-0.07	0.00813978	0.805648	NA
IL17RB	3	53886912	-0.07	0.00384531	0.416113	rs3733075
NLRP4	19	56369908	-0.07	0.0676405	0.995017	rs17857373
NLRP13	19	56410222	-0.07	0.0102006	0.832226	rs302827
NLRC5	16	57116514	-0.07	-0.00172804	0.341362	rs27194
IL34	16	70690989	-0.07	-0.00260744	0.325581	rs8046424
TIRAP	11	126162862	-0.07	-0.00706446	0.252492	rs7932766
IL6R	1	154426970	-0.07	0.0122186	0.869601	rs2228145
IRAK2	3	10276163	-0.08	-0.00233101	0.333887	rs708035
HLA-J	6	29974562	-0.08	0.0214593	0.908638	NA
PSMG4	6	32798350	-0.08	0.000119876	0.383721	rs9380327
TAP2	6	32798350	-0.08	0.000119876	0.383721	rs9380327
CCL27	9	34661994	-0.08	0.0457113	0.980066	rs11575584
TLR10	4	38776491	-0.08	-0.000746348	0.351329	rs11096957
PSMC1	14	90729984	-0.08	-0.0136291	0.0107973	rs8015510
IFIH1	2	163128824	-0.08	0.00680366	0.763289	rs3747517
NLRP1	17	5485367	-0.09	0.00706131	0.765781	rs12150220
DEFB1	8	6728198	-0.09	0.0181437	0.895349	rs1047031
IL22RA1	1	24460797	-0.09	-0.00166385	0.343023	rs17852649
IL22RA1	1	24465113	-0.09	0.00485838	0.423588	rs10903022
DDX58	9	32457189	-0.09	0.0700174	0.995847	rs10970987
TLR10	4	38774785	-0.09	0.000413439	0.387874	rs10776482
TLR10	4	38775040	-0.09	0.00557095	0.42608	rs10776483
TLR10	4	38776180	-0.09	0.0158617	0.891196	rs11096956
NLRP13	19	56423254	-0.09	-0.00416266	0.305648	rs304002
NLRC5	16	57059427	-0.09	0.0395856	0.9701	rs74439742
HIF1A	14	62207557	-0.09	0.0802289	0.998339	rs11549465
IL1R1	2	102781649	-0.09	0.0213067	0.906146	rs2228139
CD86	3	121838319	-0.09	0.00529817	0.424419	rs1129055
SLC27A4	9	131123019	-0.09	0.124765	1	NA
TLR10	4	38774889	-0.1	0.00887436	0.809801	rs4129009
CD80	3	119263680	-0.1	0.00533554	0.425249	rs2228017
PI3K	3	178927410	-0.1	0.0478006	0.981728	rs2230461
NLRP13	19	56413532	-0.11	0.0257642	0.937708	rs7258847
IL23R	1	67705958	-0.11	0.0582656	0.990864	rs11209026
NLRP13	19	56423893	-0.12	0.0403471	0.971761	rs303998
CD180	5	66492412	-0.12	0.0586156	0.991694	rs5744463
SCNN1D	1	12252955	-0.13	0.043717	0.978405	rs1061622
TNFRSF1B	1	12252955	-0.13	0.043717	0.978405	rs1061622
HLA-L	6	30227499	-0.13	0.123319	0.999169	NA
TLR1	4	38799710	-0.14	0.0250724	0.935216	rs4833095
NLRP13	19	56423668	-0.14	0.0481457	0.982558	rs304001
CD300E	17	72608834	-0.14	0.0103039	0.834718	rs579238
ZBP1	20	56190634	-0.16	0.0059013	0.427741	rs2073145
TLR6	4	38829163	-0.18	0.0536522	0.987542	rs5743818
