# Supplementary material for: Analysis of Genomic DNA from Medieval Plague Victims Suggests Long-Term Effect of Yersinia pestis on Human Immunity Genes
Source: Mol Biol Evol. 2021 May 18;38(10):4059–76. doi: 10.1093/molbev/msab147 (PMC8476174; doi:10.1093/molbev/msab147)
Supplement: msab147_Supplementary_Data [file msab147_supplementary_data.zip › Supplementary_Data5.xls]

## Sheet: A.plague vs modern
HLA	modern	plague	1 / 72 + 1 / 100	p	p x 1 – p		SE	SE	z	P(z) in Normalverteilung	P			HLA	P-sorted	ntests	Benjamini-Hochberg corrected p-value	P-correct		HLA-B	P-sorted	ntests	Benjamini-Hochberg corrected p-value	P-correct		HLA-C	P-sorted	ntests	Benjamini-Hochberg corrected p-value	P-correct		HLA-DRB1	P-sorted	ntests	Benjamini-Hochberg corrected p-value	P-correct
A*01:01	0.14	0.1667	0.0238889	0.151177	0.128322	0.00306548	0.0553668	0.0553668	0.482239	0.685182	0.629636			A*11:01	0.15361	1	9.37022	1		B*51:01	0.0442483	1	2.69915	1		C*06:02	0.0414926	1	2.53105	1		DRB1*13:01+13:02	0.0351178	1	2.14219	1
A*02:01	0.2	0.1389	0.0238889	0.174423	0.144	0.00343999	0.0586515	0.0586515	1.04175	0.851236	0.297529			A*68:01	0.173692	2	5.29761	1		B*50:01	0.173692	2	5.29761	1		C*03:03	0.106108	2	3.23629	1		DRB1*04:01	0.0631513	2	1.92612	1
A*03:01	0.15	0.1389	0.0238889	0.145353	0.124226	0.00296762	0.0544758	0.0544758	0.20376	0.580729	0.838541			A*02:01	0.297529	3	6.04975	1		B*15:01	0.293511	3	5.96806	1		C*08:02	0.314866	3	6.40227	1		DRB1*13:01	0.0667224	3	1.35669	1
A*11:01	0.1	0.0417	0.0238889	0.0755953	0.0698807	0.00166937	0.040858	0.040858	1.42689	0.923195	0.15361			A*29:02	0.379134	4	5.78179	1		B*14:02	0.314866	4	4.8017	1		C*03:04	0.392911	4	5.9919	1		DRB1*11:04	0.314866	4	4.8017	1
A*23:01	0.06	0.0417	0.0238889	0.0523395	0.0496001	0.00118489	0.0344223	0.0344223	0.531633	0.70251	0.59498			A*25:01	0.403437	5	4.92193	1		B*38:01	0.379134	5	4.62543	1		C*01:02	0.403437	5	4.92193	1		DRB1*13:02	0.322572	5	3.93538	1
A*24:02	0.11	0.1528	0.0238889	0.127916	0.111554	0.00266489	0.0516226	0.0516226	-0.829094	0.796474	0.407051			A*24:02	0.407051	6	4.13835	1		B*18:01	0.401987	6	4.08687	1		C*04:01	0.459613	6	4.67273	1		DRB1*11:01	0.362506	6	3.68548	1
A*25:01	0.02	0.0417	0.0238889	0.0290837	0.0282379	0.000674571	0.0259725	0.0259725	-0.835499	0.798282	0.403437			A*26:01	0.489514	7	4.26577	1		B*35:03	0.403437	7	3.51566	1		C*05:01	0.467318	7	4.07234	1		DRB1*16:01	0.489514	7	4.26577	1
A*26:01	0.03	0.0139	0.0238889	0.0232605	0.0227194	0.000542742	0.0232968	0.0232968	0.691082	0.755243	0.489514			A*31:01	0.489514	8	3.73255	1		B*40:01	0.403437	8	3.07621	1		C*07:02	0.532958	8	4.0638	1		DRB1*01:01	0.519822	8	3.96364	1
A*29:02	0.01	0.0278	0.0238889	0.0174512	0.0171466	0.000409614	0.0202389	0.0202389	-0.879494	0.810433	0.379134			A*23:01	0.59498	9	4.03264	1		B*57:01	0.403437	9	2.73441	1		C*07:01	0.580181	9	3.93234	1		DRB1*15:01	0.591782	9	4.01097	1
A*31:01	0.03	0.0139	0.0238889	0.0232605	0.0227194	0.000542742	0.0232968	0.0232968	0.691082	0.755243	0.489514			A*01:01	0.629636	10	3.84078	1		B*13:02	0.489514	10	2.98604	1		C*15:02	0.631805	10	3.85401	1		DRB1*11:03	0.737793	10	4.50054	1
A*33:01	0.01	0.0139	0.0238889	0.0116326	0.0114972	0.000274656	0.0165728	0.0165728	-0.235326	0.593022	0.813956			A*33:03	0.76308	11	4.23162	1		B*08:01	0.507947	11	2.8168	1		C*02:02	0.679988	11	3.77084	1		DRB1*01:02	0.76308	11	4.23162	1
A*33:03	0.02	0.0139	0.0238889	0.0174465	0.0171421	0.000409506	0.0202363	0.0202363	0.301439	0.61846	0.76308			A*33:01	0.813956	12	4.13761	1		B*35:01	0.59498	12	3.02448	1		C*07:04	0.813956	12	4.13761	1		DRB1*04:08	0.76308	12	3.87899	1
A*68:01	0.01	0.0417	0.0238889	0.0232698	0.0227283	0.000542953	0.0233014	0.0233014	-1.36044	0.913154	0.173692			A*03:01	0.838541	13	3.93469	1		B*44:02	0.59498	13	2.79183	1		C*12:02	0.813956	13	3.81933	1		DRB1*09:01	0.76308	13	3.5806	1
B*07:02	0.14	0.1389	0.0238889	0.13954	0.120068	0.0028683	0.0535565	0.0535565	0.0205391	0.508193	0.983613									B*27:05	0.679988	14	2.9628	1		C*12:03	0.870771	14	3.79408	1		DRB1*04:07	0.813956	14	3.54652	1
B*08:01	0.13	0.0972	0.0238889	0.11627	0.102751	0.00245461	0.049544	0.049544	0.662038	0.746026	0.507947									B*49:01	0.813956	15	3.31009	1								DRB1*12:01	0.813956	15	3.31009	1
B*13:02	0.03	0.0139	0.0238889	0.0232605	0.0227194	0.000542742	0.0232968	0.0232968	0.691082	0.755243	0.489514									B*52:01	0.813956	16	3.10321	1								DRB1*15:02	0.813956	16	3.10321	1
B*14:02	0.04	0.0139	0.0238889	0.0290744	0.0282291	0.000674362	0.0259685	0.0259685	1.00506	0.842567	0.314866									B*07:02	0.983613	17	3.52944	1								DRB1*07:01	0.857439	17	3.07669	1
B*15:01	0.1	0.0556	0.0238889	0.081414	0.0747857	0.00178655	0.0422676	0.0422676	1.05045	0.853245	0.293511																					DRB1*03:01	0.981886	18	3.3275	1
B*18:01	0.03	0.0556	0.0238889	0.0407163	0.0390585	0.000933063	0.0305461	0.0305461	-0.838078	0.799007	0.401987
B*27:05	0.03	0.0417	0.0238889	0.0348977	0.0336798	0.000804574	0.028365	0.028365	-0.41248	0.660006	0.679988
B*35:01	0.06	0.0417	0.0238889	0.0523395	0.0496001	0.00118489	0.0344223	0.0344223	0.531633	0.70251	0.59498
B*35:03	0.02	0.0417	0.0238889	0.0290837	0.0282379	0.000674571	0.0259725	0.0259725	-0.835499	0.798282	0.403437
B*38:01	0.01	0.0278	0.0238889	0.0174512	0.0171466	0.000409614	0.0202389	0.0202389	-0.879494	0.810433	0.379134
B*40:01	0.02	0.0417	0.0238889	0.0290837	0.0282379	0.000674571	0.0259725	0.0259725	-0.835499	0.798282	0.403437
B*44:02	0.06	0.0417	0.0238889	0.0523395	0.0496001	0.00118489	0.0344223	0.0344223	0.531633	0.70251	0.59498
B*49:01	0.01	0.0139	0.0238889	0.0116326	0.0114972	0.000274656	0.0165728	0.0165728	-0.235326	0.593022	0.813956
B*50:01	0.01	0.0417	0.0238889	0.0232698	0.0227283	0.000542953	0.0233014	0.0233014	-1.36044	0.913154	0.173692
B*51:01	0.06	0.1528	0.0238889	0.0988465	0.0890759	0.00212792	0.0461294	0.0461294	-2.01173	0.977876	0.0442483
B*52:01	0.01	0.0139	0.0238889	0.0116326	0.0114972	0.000274656	0.0165728	0.0165728	-0.235326	0.593022	0.813956
B*57:01	0.02	0.0417	0.0238889	0.0290837	0.0282379	0.000674571	0.0259725	0.0259725	-0.835499	0.798282	0.403437
C*01:02	0.02	0.0417	0.0238889	0.0290837	0.0282379	0.000674571	0.0259725	0.0259725	-0.835499	0.798282	0.403437
C*02:02	0.03	0.0417	0.0238889	0.0348977	0.0336798	0.000804574	0.028365	0.028365	-0.41248	0.660006	0.679988
C*03:03	0.11	0.0417	0.0238889	0.0814093	0.0747818	0.00178645	0.0422665	0.0422665	1.61594	0.946946	0.106108
C*03:04	0.04	0.0694	0.0238889	0.052307	0.049571	0.0011842	0.0344121	0.0344121	-0.85435	0.803544	0.392911
C*04:01	0.15	0.1111	0.0238889	0.133716	0.115836	0.0027672	0.0526042	0.0526042	0.739485	0.770194	0.459613
C*05:01	0.05	0.0278	0.0238889	0.040707	0.0390499	0.000932859	0.0305427	0.0305427	0.72685	0.766341	0.467318
C*06:02	0.05	0.1389	0.0238889	0.087214	0.0796077	0.00190174	0.0436089	0.0436089	-2.03857	0.979254	0.0414926
C*07:01	0.17	0.1389	0.0238889	0.156981	0.132338	0.00316141	0.0562264	0.0562264	0.55312	0.70991	0.580181
C*07:02	0.12	0.1528	0.0238889	0.13373	0.115846	0.00276744	0.0526065	0.0526065	-0.623497	0.733521	0.532958
C*07:04	0.01	0.0139	0.0238889	0.0116326	0.0114972	0.000274656	0.0165728	0.0165728	-0.235326	0.593022	0.813956
C*08:02	0.04	0.0139	0.0238889	0.0290744	0.0282291	0.000674362	0.0259685	0.0259685	1.00506	0.842567	0.314866
C*12:02	0.01	0.0139	0.0238889	0.0116326	0.0114972	0.000274656	0.0165728	0.0165728	-0.235326	0.593022	0.813956
C*12:03	0.05	0.0556	0.0238889	0.0523442	0.0496043	0.00118499	0.0344237	0.0344237	-0.162679	0.564614	0.870771
C*15:02	0.04	0.0556	0.0238889	0.0465302	0.0443652	0.00105983	0.0325551	0.0325551	-0.479188	0.684097	0.631805
DRB1*01:01	0.07	0.0972	0.0238889	0.081386	0.0747624	0.00178599	0.042261	0.042261	-0.64362	0.740089	0.519822
DRB1*01:02	0.02	0.0139	0.0238889	0.0174465	0.0171421	0.000409506	0.0202363	0.0202363	0.301439	0.61846	0.76308
DRB1*03:01	0.11	0.1111	0.0238889	0.11046	0.098259	0.0023473	0.0484489	0.0484489	-0.0227043	0.509057	0.981886
DRB1*04:01	0.03	0.0972	0.0238889	0.0581302	0.0547511	0.00130794	0.0361655	0.0361655	-1.85812	0.968424	0.0631513
DRB1*04:07	0.01	0.0139	0.0238889	0.0116326	0.0114972	0.000274656	0.0165728	0.0165728	-0.235326	0.593022	0.813956
DRB1*04:08	0.02	0.0139	0.0238889	0.0174465	0.0171421	0.000409506	0.0202363	0.0202363	0.301439	0.61846	0.76308
DRB1*07:01	0.12	0.1111	0.0238889	0.116274	0.102755	0.0024547	0.0495449	0.0495449	0.179635	0.57128	0.857439
DRB1*09:01	0.02	0.0139	0.0238889	0.0174465	0.0171421	0.000409506	0.0202363	0.0202363	0.301439	0.61846	0.76308
DRB1*11:01	0.06	0.0972	0.0238889	0.0755721	0.069861	0.0016689	0.0408522	0.0408522	-0.9106	0.818747	0.362506
DRB1*11:03	0.02	0.0278	0.0238889	0.0232651	0.0227239	0.000542848	0.0232991	0.0232991	-0.334777	0.631103	0.737793
DRB1*11:04	0.04	0.0139	0.0238889	0.0290744	0.0282291	0.000674362	0.0259685	0.0259685	1.00506	0.842567	0.314866
DRB1*12:01	0.01	0.0139	0.0238889	0.0116326	0.0114972	0.000274656	0.0165728	0.0165728	-0.235326	0.593022	0.813956
DRB1*13:01	0.1	0.0278	0.0238889	0.0697767	0.064908	0.00155058	0.0393774	0.0393774	1.83354	0.966639	0.0667224
DRB1*13:02	0.06	0.0278	0.0238889	0.0465209	0.0443567	0.00105963	0.032552	0.032552	0.989186	0.838714	0.322572
DRB1*15:01	0.15	0.1806	0.0238889	0.162809	0.136302	0.00325611	0.0570624	0.0570624	-0.536255	0.704109	0.591782
DRB1*15:02	0.01	0.0139	0.0238889	0.0116326	0.0114972	0.000274656	0.0165728	0.0165728	-0.235326	0.593022	0.813956
DRB1*16:01	0.03	0.0139	0.0238889	0.0232605	0.0227194	0.000542742	0.0232968	0.0232968	0.691082	0.755243	0.489514
DRB1*01	0.9	0.1111	0.0238889	0.569763	0.245133	0.00585596	0.0765242	0.0765242	10.3092	1	0.62532
DRB1*03	0.11	0.11	0.0238889	0.11	0.0979	0.00233872	0.0483603	0.0483603	0	0.5	0.95624
DRB1*04	0.1	0.15	0.0238889	0.12093	0.106306	0.00253953	0.0503938	0.0503938	-0.992186	0.839446	0.28086
DRB1*07	0.12	0.11	0.0238889	0.115814	0.102401	0.00244625	0.0494596	0.0494596	0.202185	0.580114	0.88325
DRB1*11	0.13	0.14	0.0238889	0.134186	0.11618	0.00277541	0.0526822	0.0526822	-0.189817	0.575274	0.83772
DRB1*13	0.17	0.056	0.0238889	0.122279	0.107327	0.00256392	0.0506352	0.0506352	2.2514	0.98782	0.025651
DRB1*15	0.16	0.19	0.0238889	0.172558	0.142782	0.0034109	0.0584029	0.0584029	-0.513673	0.69626	0.52873
CCR5-Delta32	0.108	0.166	0.0238889	0.132279	0.114781	0.002742	0.0523641	0.0523641	-1.10763	0.865989	0.268022

## Sheet: B.plague vs Germany
HLA	plague	Germany_DKMS	1 / 72 + 1 / 17724	p	p x 1 – p		SE	SE	z	P(z) in Normalverteilung	P		HLA	P-sorted	ntests	Benjamini-Hochberg corrected p-value	P-correct		HLA	P-sorted	ntests	Benjamini-Hochberg corrected p-value	P-correct		HLA	P-sorted	ntests	Benjamini-Hochberg corrected p-value	P-correct		HLA	P-sorted	ntests	Benjamini-Hochberg corrected p-value	P-correct
A*01:01	0.1667	0.1542	0.0139453	0.154251	0.130457	0.00181927	0.0426529	0.0426529	0.293063	0.615263	0.769474		A*02:01	0.00506891	1	0.0658958	0.0658958		B*51:01	0.000317956	1	0.00540526	0.00540526		C*15:02	0.0720398	1	1.00856	1		DRB1*13:01+13:02	0.0982071	1	1.76773	1
A*02:01	0.1389	0.2888	0.0139453	0.288194	0.205138	0.00286071	0.0534856	0.0534856	-2.80262	0.997466	0.00506891		A*24:02	0.0560526	2	0.364342	0.364342		B*50:01	0.00688014	2	0.0584812	0.0584812		C*05:01	0.137009	2	0.959064	0.959064		DRB1*13:01	0.118723	2	1.06851	1
A*03:01	0.1389	0.159	0.0139453	0.158919	0.133664	0.00186398	0.0431738	0.0431738	-0.46556	0.679235	0.641531		A*33:03	0.236288	3	1.02391	1		B*44:02	0.223056	3	4.53547	1		C*06:02	0.195414	3	0.911932	0.911932		DRB1*11:03	0.143525	3	0.861152	0.861152
A*11:01	0.0417	0.0507	0.0139453	0.0506636	0.0480968	0.000670725	0.0258984	0.0258984	-0.347512	0.635897	0.728206		A*23:01	0.239136	4	0.77719	0.77719		B*35:03	0.232397	4	3.54405	1		C*03:03	0.475679	4	1.66488	1		DRB1*04:08	0.307307	4	1.38288	1
A*23:01	0.0417	0.0215	0.0139453	0.0215817	0.021116	0.000294469	0.0171601	0.0171601	1.17715	0.880432	0.239136		A*25:01	0.324417	5	0.843483	0.843483		B*13:02	0.402935	5	4.91581	1		C*12:02	0.539695	5	1.51115	1		DRB1*15:02	0.367722	5	1.3238	1
A*24:02	0.1528	0.0886	0.0139453	0.0888597	0.0809637	0.00112906	0.0336015	0.0336015	1.91063	0.971974	0.0560526		A*26:01	0.423676	6	0.917964	0.917964		B*15:01	0.44764	6	4.551	1		C*08:02	0.639815	6	1.4929	1		DRB1*15:01	0.395024	6	1.18507	1
A*25:01	0.0417	0.0239	0.0139453	0.023972	0.0233974	0.000326283	0.0180633	0.0180633	0.985423	0.837792	0.324417		A*33:01	0.548728	7	1.01907	1		B*35:01	0.486848	7	4.24253	1		C*02:02	0.644771	7	1.28954	1		DRB1*11:04	0.423676	7	1.08945	1
A*26:01	0.0139	0.03	0.0139453	0.0299349	0.0290388	0.000404955	0.0201235	0.0201235	-0.80006	0.788162	0.423676		A*31:01	0.616585	8	1.00195	1		B*52:01	0.530603	8	4.04585	1		C*07:04	0.711986	8	1.24598	1		DRB1*11:01	0.448769	8	1.00973	1
A*29:02	0.0278	0.0235	0.0139453	0.0235174	0.0229643	0.000320245	0.0178954	0.0178954	0.240285	0.594946	0.810109		A*03:01	0.641531	9	0.926655	0.926655		B*38:01	0.569823	9	3.86214	1		C*03:04	0.731856	9	1.13844	1		DRB1*13:02	0.550965	9	1.10193	1
A*31:01	0.0139	0.0227	0.0139453	0.0226644	0.0221507	0.000308899	0.0175755	0.0175755	-0.500697	0.691708	0.616585		A*11:01	0.728206	10	0.946668	0.946668		B*57:01	0.703598	10	4.29195	1		C*01:02	0.769078	10	1.07671	1		DRB1*04:07	0.610297	10	1.09854	1
A*33:01	0.0139	0.0077	0.0139453	0.00772508	0.00766541	0.000106896	0.0103391	0.0103391	0.599667	0.725636	0.548728		A*01:01	0.769474	11	0.909378	0.909378		B*18:01	0.740655	11	4.10727	1		C*07:01	0.801227	11	1.01974	1		DRB1*04:01	0.615231	11	1.00674	1
A*33:03	0.0139	0.0045	0.0139453	0.00453803	0.00451744	6.29971e-05	0.00793707	0.00793707	1.18432	0.881856	0.236288		A*29:02	0.810109	12	0.877618	0.877618		B*14:02	0.78954	12	4.01349	1		C*04:01	0.880531	12	1.02729	1		DRB1*16:01	0.650079	12	0.975118	0.975118
A*68:01	0.0417	0.0364	0.0139453	0.0364214	0.0350949	0.00048941	0.0221226	0.0221226	0.239574	0.59467	0.810661		A*68:01	0.810661	13	0.810661	0.810661		B*40:01	0.808638	13	3.79438	1		C*12:03	0.884572	13	0.952616	0.952616		DRB1*09:01	0.716928	13	0.992669	0.992669
B*07:02	0.1389	0.1416	0.0139453	0.141589	0.121542	0.00169494	0.0411696	0.0411696	-0.0655824	0.526145	0.94771								B*27:05	0.840459	14	3.662	1		C*07:02	0.996242	14	0.996242	0.996242		DRB1*12:01	0.739464	14	0.95074	0.95074
B*08:01	0.0972	0.1038	0.0139453	0.103773	0.0930044	0.00129698	0.0360135	0.0360135	-0.183264	0.572705	0.854591								B*08:01	0.854591	15	3.47533	1								DRB1*07:01	0.791313	15	0.949576	0.949576
B*13:02	0.0139	0.031	0.0139453	0.0309308	0.0299741	0.000417998	0.020445	0.020445	-0.83639	0.798532	0.402935								B*49:01	0.927706	16	3.53688	1								DRB1*01:02	0.848889	16	0.955	0.955
B*14:02	0.0139	0.0181	0.0139453	0.018083	0.017756	0.000247613	0.0157357	0.0157357	-0.266909	0.60523	0.78954								B*07:02	0.94771	17	3.40061	1								DRB1*03:01	0.945755	17	1.00139	1
B*15:01	0.0556	0.0799	0.0139453	0.0798017	0.0734334	0.00102405	0.0320008	0.0320008	-0.759356	0.77618	0.44764																				DRB1*01:01	0.972784	18	0.972784	0.972784
B*18:01	0.0556	0.0473	0.0139453	0.0473336	0.0450931	0.000628837	0.0250766	0.0250766	0.330985	0.629672	0.740655
B*27:05	0.0417	0.0372	0.0139453	0.0372182	0.035833	0.000499702	0.022354	0.022354	0.201306	0.57977	0.840459
B*35:01	0.0417	0.0614	0.0139453	0.0613203	0.0575601	0.000802694	0.0283318	0.0283318	-0.695331	0.756576	0.486848
B*35:03	0.0417	0.0213	0.0139453	0.0213825	0.0209253	0.00029181	0.0170825	0.0170825	1.19421	0.883802	0.232397
B*38:01	0.0278	0.0187	0.0139453	0.0187368	0.0183857	0.000256395	0.0160123	0.0160123	0.568312	0.715088	0.569823
B*40:01	0.0417	0.0478	0.0139453	0.0477753	0.0454928	0.000634412	0.0251875	0.0251875	-0.242183	0.595681	0.808638
B*44:02	0.0417	0.0809	0.0139453	0.0807414	0.0742222	0.00103505	0.0321722	0.0321722	-1.21844	0.888472	0.223056
B*49:01	0.0139	0.0127	0.0139453	0.0127049	0.0125434	0.000174922	0.0132258	0.0132258	0.0907317	0.536147	0.927706
B*50:01	0.0417	0.0099	0.0139453	0.0100287	0.00992808	0.00013845	0.0117665	0.0117665	2.70259	0.99656	0.00688014
B*51:01	0.1528	0.0553	0.0139453	0.0556945	0.0525926	0.00073342	0.0270817	0.0270817	3.60021	0.999841	0.000317956
B*52:01	0.0139	0.0075	0.0139453	0.00752589	0.00746925	0.000104161	0.0102059	0.0102059	0.627086	0.734699	0.530603
B*57:01	0.0417	0.0336	0.0139453	0.0336328	0.0325016	0.000453245	0.0212896	0.0212896	0.380468	0.648201	0.703598
C*01:02	0.0417	0.0353	0.0139453	0.0353259	0.034078	0.000475228	0.0217997	0.0217997	0.293582	0.615461	0.769078
C*02:02	0.0417	0.054	0.0139453	0.0539502	0.0510396	0.000711763	0.0266789	0.0266789	-0.461039	0.677615	0.644771
C*03:03	0.0417	0.062	0.0139453	0.0619179	0.058084	0.00081	0.0284605	0.0284605	-0.713269	0.76216	0.475679
C*03:04	0.0694	0.0804	0.0139453	0.0803555	0.0738985	0.00103054	0.032102	0.032102	-0.342658	0.634072	0.731856
C*04:01	0.1111	0.1168	0.0139453	0.116777	0.10314	0.00143832	0.0379252	0.0379252	-0.150296	0.559734	0.880531
C*05:01	0.0278	0.0736	0.0139453	0.0734147	0.068025	0.000948629	0.0307998	0.0307998	-1.48702	0.931495	0.137009
C*06:02	0.1389	0.0942	0.0139453	0.0943808	0.0854731	0.00119195	0.0345246	0.0345246	1.29473	0.902293	0.195414
C*07:01	0.1389	0.1495	0.0139453	0.149457	0.12712	0.00177272	0.0421037	0.0421037	-0.251759	0.599386	0.801227
C*07:02	0.1528	0.1526	0.0139453	0.152601	0.129314	0.00180332	0.0424655	0.0424655	0.0047097	0.501879	0.996242
C*07:04	0.0139	0.02	0.0139453	0.0199753	0.0195763	0.000272998	0.0165226	0.0165226	-0.36919	0.644007	0.711986
C*08:02	0.0139	0.022	0.0139453	0.0219672	0.0214847	0.00029961	0.0173093	0.0173093	-0.467958	0.680093	0.639815
C*12:02	0.0139	0.0076	0.0139453	0.00762549	0.00756734	0.000105529	0.0102727	0.0102727	0.613274	0.730153	0.539695
C*12:03	0.0556	0.0518	0.0139453	0.0518154	0.0491305	0.000685141	0.0261752	0.0261752	0.145176	0.557714	0.884572
C*15:02	0.0556	0.0234	0.0139453	0.0235303	0.0229766	0.000320416	0.0179002	0.0179002	1.79887	0.96398	0.0720398
DRB1*01:01	0.0972	0.0984	0.0139453	0.0983951	0.0887135	0.00123714	0.035173	0.035173	-0.0341171	0.513608	0.972784
DRB1*01:02	0.0139	0.0115	0.0139453	0.0115097	0.0113772	0.000158659	0.012596	0.012596	0.190537	0.575556	0.848889
DRB1*03:01	0.1111	0.1086	0.0139453	0.10861	0.096814	0.0013501	0.0367437	0.0367437	0.0680388	0.527123	0.945755
DRB1*04:01	0.0972	0.081	0.0139453	0.0810655	0.0744939	0.00103884	0.0322311	0.0322311	0.502621	0.692385	0.615231
DRB1*04:07	0.0139	0.0084	0.0139453	0.00842225	0.00835132	0.000116462	0.0107917	0.0107917	0.509649	0.694851	0.610297
DRB1*04:08	0.0139	0.0052	0.0139453	0.0052352	0.00520779	7.26243e-05	0.00852199	0.00852199	1.02089	0.846346	0.307307
DRB1*07:01	0.1111	0.1213	0.0139453	0.121259	0.106555	0.00148594	0.0385479	0.0385479	-0.264606	0.604343	0.791313
DRB1*09:01	0.0139	0.0097	0.0139453	0.00971699	0.00962257	0.00013419	0.011584	0.011584	0.362568	0.641536	0.716928
DRB1*11:01	0.0972	0.0738	0.0139453	0.0738947	0.0684343	0.000954337	0.0308923	0.0308923	0.757469	0.775616	0.448769
DRB1*11:03	0.0278	0.0103	0.0139453	0.0103708	0.0102632	0.000143124	0.0119635	0.0119635	1.46279	0.928237	0.143525
DRB1*11:04	0.0139	0.03	0.0139453	0.0299349	0.0290388	0.000404955	0.0201235	0.0201235	-0.80006	0.788162	0.423676
DRB1*12:01	0.0139	0.0193	0.0139453	0.0192782	0.0189065	0.000263657	0.0162375	0.0162375	-0.332563	0.630268	0.739464
DRB1*13:01	0.0278	0.0768	0.0139453	0.0766018	0.0707339	0.000986406	0.0314071	0.0314071	-1.56016	0.940639	0.118723
DRB1*13:02	0.0278	0.0419	0.0139453	0.041843	0.0400921	0.000559097	0.0236452	0.0236452	-0.596315	0.724517	0.550965
DRB1*15:01	0.1806	0.1452	0.0139453	0.145343	0.124219	0.00173227	0.0416205	0.0416205	0.850542	0.802488	0.395024
DRB1*15:02	0.0139	0.0058	0.0139453	0.00583277	0.00579875	8.08654e-05	0.00899252	0.00899252	0.900749	0.816139	0.367722
DRB1*16:01	0.0139	0.0217	0.0139453	0.0216684	0.0211989	0.000295626	0.0171938	0.0171938	-0.453653	0.674961	0.650079
DRB1*13:01+13:02	0.0556	0.1187	0.0139453	0.118445	0.104416	0.00145611	0.038159	0.038159	-1.65361	0.950896	0.0982071
CCR5-Delta32	0.108	0.112	0.0139453	0.111984	0.0994434	0.00138677	0.0372394	0.0372394	-0.107413	0.542769	0.914461
