# Supplementary material for: Analysis of Genomic DNA from Medieval Plague Victims Suggests Long-Term Effect of Yersinia pestis on Human Immunity Genes
Source: Mol Biol Evol. 2021 May 18;38(10):4059–76. doi: 10.1093/molbev/msab147 (PMC8476174; doi:10.1093/molbev/msab147)
Supplement: msab147_Supplementary_Data [file msab147_supplementary_data.zip › Supplementary_Data7.xls]

## Sheet: A. Site Frequencies
HLA-A		Frequency			HLA-B		Frequency			HLA-C		Frequency			HLA-DRB1		Frequency			HLA-DQB1		Frequency			HLA-DQA1		Frequency			HLA-DPB1		Frequency
Position	Residue	modern	ancient		Position	Residue	ancient	modern		Position	Residue	ancient	modern		Position	Residue	ancient	modern		Position	Residue	ancient	modern		Position	Residue	ancient	modern		Position	Residue	ancient	modern
9	F	0.52	0.5		9	Y	0.66667	0.72		11	S	0.18056	0.19		11	L	0.11111	0.09		13	G	0.76389	0.8		11	C	0.41667	0.48		31	M	0.76389	0.82
9	S	0.2	0.19444		9	D	0.09722	0.13		11	A	0.81944	0.81		11	S	0.375	0.45		13	A	0.22222	0.2		11	Y	0.56944	0.51		31	Q	0.23611	0.18
9	Y	0.19	0.16667		9	H	0.23611	0.15		14	R	0.88889	0.84		11	V	0.15278	0.12		14	M	0.80556	0.84		18	F	0.41667	0.48		50	Q	0.76389	0.82
9	T	0.07	0.08333		11	S	0.31944	0.23		14	W	0.11111	0.16		11	G	0.11111	0.12		14	L	0.18056	0.16		18	S	0.56944	0.51		50	R	0.23611	0.18
44	K	0.15	0.16667		11	A	0.68056	0.77		21	R	0.76389	0.78		11	P	0.22222	0.19		26	L	0.56944	0.62		25	Y	0.83333	0.87		83	T	0.76389	0.82
44	R	0.83	0.77778		12	V	0.33333	0.27		21	H	0.23611	0.22		11	binned	0.01389	0.03		26	Y	0.22222	0.2		25	F	0.15278	0.12		83	A	0.23611	0.18
65	R	0.8	0.75		12	M	0.66667	0.73		24	S	0.48611	0.4		13	F	0.125	0.13		26	G	0.19444	0.18		26	T	0.81944	0.87		8	V	0.27778	0.31
65	G	0.18	0.19444		24	S	0.36111	0.37		24	A	0.51389	0.6		13	S	0.31944	0.42		28	S	0.15278	0.19		26	S	0.16667	0.12		8	L	0.72222	0.68
66	N	0.57	0.55556		24	T	0.25	0.25		35	R	0.95833	0.91		13	H	0.15278	0.1		28	T	0.83333	0.81		34	E	0.70833	0.72		9	Y	0.15278	0.27
66	K	0.41	0.38889		24	A	0.38889	0.38		35	Q	0.04167	0.09		13	Y	0.11111	0.12		30	S	0.15278	0.19		34	Q	0.27778	0.27		9	F	0.72222	0.68
67	M	0.15	0.16667		32	Q	0.76389	0.78		49	A	0.88889	0.84		13	R	0.22222	0.19		30	Y	0.59722	0.5		40	E	0.70833	0.72		9	H	0.125	0.04
67	V	0.83	0.77778		32	L	0.23611	0.22		49	E	0.11111	0.16		13	binned	0.05556	0.04		30	H	0.23611	0.31		40	G	0.27778	0.27		11	G	0.77778	0.75
70	H	0.67	0.66667		41	A	0.80556	0.78		66	K	0.79167	0.79		57	D	0.80556	0.79		38	V	0.34722	0.36		45	A	0.41667	0.48		11	L	0.22222	0.24
70	Q	0.31	0.27778		41	T	0.19444	0.22		66	N	0.20833	0.21		57	V	0.13889	0.15		38	A	0.63889	0.64		45	V	0.56944	0.51		36	A	0.5	0.48
74	D	0.75	0.75		45	E	0.36111	0.39		73	T	0.375	0.36		57	binned	0.04167	0.06		45	G	0.77778	0.81		47	R	0.41667	0.48		36	V	0.5	0.51
74	H	0.23	0.19444		45	M	0.11111	0.18		73	A	0.625	0.64		70	Q	0.54167	0.46		45	E	0.20833	0.19		47	K	0.125	0.12		55	A	0.5	0.49
76	A	0.19	0.22222		45	T	0.34722	0.24		77	S	0.56944	0.61		70	D	0.41667	0.47		46	E	0.15278	0.19		47	Q	0.16667	0.12		55	D	0.43056	0.46
76	V	0.59	0.47222		45	K	0.18056	0.19		77	N	0.43056	0.39		70	binned	0.02778	0.07		46	V	0.83333	0.81		47	C	0.27778	0.27		55	E	0.06944	0.04
76	E	0.2	0.25		46	E	0.88889	0.82		80	N	0.56944	0.61		74	A	0.68056	0.69		47	F	0.15278	0.19		48	W	0.41667	0.48		56	A	0.56944	0.53
79	G	0.78	0.69444		46	A	0.11111	0.18		80	K	0.43056	0.39		74	R	0.11111	0.11		47	Y	0.83333	0.81		48	L	0.56944	0.51		56	E	0.43056	0.46
79	R	0.2	0.25		63	N	0.61111	0.59		90	A	0.44444	0.47		74	Q	0.11111	0.12		52	L	0.15278	0.19		50	E	0.41667	0.48		57	E	0.80556	0.8
80	T	0.78	0.69444		63	E	0.38889	0.41		90	D	0.55556	0.53		74	binned	0.08333	0.08		52	P	0.83333	0.81		50	L	0.29167	0.24		57	D	0.19444	0.19
80	I	0.2	0.25		70	Q	0.16667	0.17		91	G	0.95833	0.88							53	L	0.56944	0.51		50	V	0.27778	0.27		65	I	0.84722	0.79
81	L	0.78	0.69444		70	N	0.72222	0.77		91	R	0.04167	0.12							53	Q	0.41667	0.49		51	F	0.70833	0.72		65	L	0.15278	0.2
81	A	0.2	0.25		70	binned	0.11111	0.06		94	T	0.81944	0.81							55	L	0.15278	0.19		51	L	0.27778	0.27		85	E	0.33333	0.34
82	R	0.78	0.69444		71	A	0.27778	0.23		94	I	0.18056	0.19							55	P	0.40278	0.3		52	S	0.41667	0.48		85	G	0.66667	0.65
82	L	0.2	0.25		71	T	0.72222	0.77		97	W	0.29167	0.16							55	R	0.43056	0.51		52	H	0.125	0.12		86	A	0.33333	0.34
83	G	0.78	0.69444		74	D	0.33333	0.39		97	R	0.70833	0.84							66	D	0.18056	0.22		52	R	0.44444	0.39		86	P	0.66667	0.65
83	R	0.2	0.25		74	Y	0.66667	0.61		103	L	0.88889	0.85							66	E	0.80556	0.78		53	K	0.41667	0.48		87	V	0.33333	0.34
90	D	0.31	0.27778		80	N	0.58333	0.69		103	V	0.11111	0.15							67	I	0.18056	0.22		53	R	0.29167	0.24		87	M	0.66667	0.65
90	A	0.67	0.66667		80	T	0.13889	0.16		114	D	0.84722	0.7							67	V	0.80556	0.78		53	Q	0.27778	0.27
95	I	0.57	0.55556		80	I	0.27778	0.15		114	N	0.15278	0.3							74	A	0.15278	0.19		54	F	0.86111	0.87
95	V	0.23	0.18056		81	L	0.63889	0.72		138	T	0.95833	0.91							74	E	0.63889	0.63		54	L	0.125	0.12
95	L	0.18	0.20833		81	A	0.36111	0.28		138	K	0.04167	0.09							74	S	0.19444	0.18		55	G	0.41667	0.48
97	I	0.41	0.36111		82	R	0.58333	0.69		147	W	0.69444	0.64							75	V	0.34722	0.37		55	R	0.56944	0.51
97	R	0.31	0.25		82	L	0.41667	0.31		147	L	0.30556	0.36							75	L	0.63889	0.63		56	G	0.41667	0.48
97	M	0.26	0.33333		83	G	0.58333	0.69		152	E	0.66667	0.67							77	R	0.33333	0.35		56	InDel	0.40278	0.39
99	Y	0.8	0.75		83	R	0.41667	0.31		152	A	0.33333	0.33							77	T	0.65278	0.65		56	R	0.16667	0.12
99	F	0.18	0.19444		94	T	0.77778	0.74		163	T	0.83333	0.77							84	Q	0.56944	0.51		61	G	0.41667	0.48
105	P	0.33	0.27778		94	I	0.22222	0.26		163	E	0.05556	0.08							84	E	0.41667	0.49		61	F	0.56944	0.51
105	S	0.65	0.66667		95	L	0.51389	0.57		163	L	0.11111	0.15							85	L	0.56944	0.51		64	R	0.41667	0.48
107	G	0.75	0.75		95	W	0.25	0.17		173	E	0.88889	0.85							85	V	0.41667	0.49		64	T	0.56944	0.51
107	W	0.23	0.19444		95	I	0.23611	0.26		173	K	0.11111	0.15							87	L	0.56944	0.51		66	M	0.41667	0.48
127	N	0.54	0.51389		97	S	0.26389	0.3		177	E	0.94444	0.9							87	Y	0.20833	0.22		66	I	0.56944	0.51
127	K	0.44	0.43056		97	T	0.19444	0.12		177	K	0.05556	0.1							87	F	0.20833	0.27		75	I	0.76389	0.74
142	I	0.72	0.70833		97	R	0.43056	0.48												89	T	0.56944	0.51		75	S	0.22222	0.25
142	T	0.26	0.23611		97	binned	0.11111	0.1												89	G	0.41667	0.49		76	M	0.41667	0.48
144	K	0.78	0.73611		103	V	0.80556	0.79												90	T	0.56944	0.51		76	L	0.40278	0.39
144	Q	0.2	0.20833		103	L	0.19444	0.21												90	I	0.41667	0.49		76	V	0.16667	0.12
145	R	0.72	0.70833		113	H	0.79167	0.79																	80	Y	0.41667	0.48
145	H	0.26	0.23611		113	Y	0.20833	0.21																	80	S	0.56944	0.51
150	V	0.15	0.16667		116	Y	0.5	0.43
150	A	0.83	0.77778		116	L	0.08333	0.07
151	H	0.84	0.80556		116	F	0.09722	0.09
151	R	0.14	0.13889		116	S	0.22222	0.27
156	R	0.15	0.16667		116	D	0.09722	0.14
156	L	0.49	0.45833		131	R	0.30556	0.34
156	W	0.09	0.11111		131	S	0.69444	0.66
156	Q	0.25	0.20833		152	E	0.44444	0.42
158	V	0.15	0.16667		152	V	0.55556	0.58
158	A	0.83	0.77778		156	R	0.15278	0.15
161	E	0.83	0.80556		156	D	0.18056	0.24
161	D	0.15	0.13889		156	L	0.61111	0.49
163	R	0.31	0.26389		156	W	0.05556	0.12
163	T	0.67	0.68056		163	E	0.27778	0.22
166	D	0.32	0.36111		163	T	0.20833	0.3
166	E	0.66	0.58333		163	L	0.51389	0.48
167	G	0.32	0.36111		167	W	0.93056	0.9
167	W	0.66	0.58333		167	S	0.06944	0.1
					171	Y	0.75	0.85
					171	H	0.25	0.15
					177	D	0.29167	0.34
					177	E	0.70833	0.66
					178	K	0.19444	0.16
					178	T	0.80556	0.84
					180	E	0.29167	0.34
					180	Q	0.70833	0.66

## Sheet: B. Selected Sites
	HLA-B					HLA-C					HLA-DPB1
	ancient	AA Pos 80	modern	AA Pos 80		ancient	AA Pos 114	modern	AA Pos 114		ancient	AA Pos 9	modern	AA Pos 9
	1899-12-31 07:02:00	N	1899-12-31 07:02:00	N		1899-12-31 01:02:00	D	1899-12-31 01:02:00	D		1899-12-31 01:01:00	Y	1899-12-31 01:01:00	Y
	1899-12-31 07:05:00	N	1899-12-31 08:01:00	N		1899-12-31 02:02:00	D	1899-12-31 01:30:00	D		1899-12-31 02:01:00	F	1899-12-31 02:01:00	F
	1899-12-31 08:01:00	N	1899-12-31 13:02:00	T		1899-12-31 02:09:00	D	1899-12-31 02:02:00	D		1899-12-31 03:01:00	Y	1899-12-31 03:01:00	Y
	1899-12-31 13:02:00	T	1899-12-31 14:01:00	N		1899-12-31 03:03:00	D	1899-12-31 03:03:00	D		1899-12-31 04:01:00	F	1899-12-31 04:01:00	F
	1899-12-31 14:02:00	N	1899-12-31 14:02:00	N		1899-12-31 03:04:00	D	1899-12-31 03:04:00	D		1899-12-31 04:02:00	F	1899-12-31 04:02:00	F
	1899-12-31 15:01:00	N	1899-12-31 15:01:00	N		1899-12-31 04:01:00	N	1899-12-31 04:01:00	N		1899-12-31 05:01:00	F	1899-12-31 05:01:00	F
	1899-12-31 18:01:00	N	1899-12-31 15:07:00	N		1899-12-31 05:01:00	N	1899-12-31 04:14:00	N		1899-12-31 09:01:00	H	1899-12-31 06:01:00	Y
	27:02	I	1899-12-31 15:17:00	I		1899-12-31 06:02:00	D	1899-12-31 05:01:00	N		1899-12-31 10:01:00	H	1899-12-31 10:01:00	H
	27:05	T	1899-12-31 18:01:00	N		1899-12-31 07:01:00	D	1899-12-31 06:02:00	D		1899-12-31 14:01:00	H	1899-12-31 11:01:00	Y
	35:01	N	27:05	T		1899-12-31 07:02:00	D	1899-12-31 06:53:00	D		1899-12-31 15:01:00	Y	1899-12-31 13:01:00	Y
	35:03	N	35:01	N		1899-12-31 07:04:00	D	1899-12-31 07:01:00	D		1899-12-31 17:01:00	H	1899-12-31 14:01:00	H
	35:24	N	35:02	N		1899-12-31 08:02:00	N	1899-12-31 07:02:00	D				1899-12-31 15:01:00	Y
	37:01	T	35:03	N		1899-12-31 12:02:00	D	1899-12-31 07:04:00	D				1899-12-31 16:01:00	F
	38:01	I	35:08	N		1899-12-31 12:03:00	D	1899-12-31 07:46:00	D				1899-12-31 17:01:00	H
	40:01	N	38:01	I		1899-12-31 14:02:00	D	1899-12-31 08:02:00	N				1899-12-31 19:01:00	F
	40:02	N	39:01	N		1899-12-31 15:02:00	D	1899-12-31 12:02:00	D				1899-12-31 20:01:00	Y
	44:02	T	40:01	N		1899-12-31 15:05:00	D	1899-12-31 12:03:00	D				1899-12-31 23:01:00	F
	44:05	T	41:01	N		1899-12-31 16:02:00	D	1899-12-31 15:02:00	D
	49:01	I	41:02	N				1899-12-31 16:01:00	D
	50:01	N	44:02	T				1899-12-31 17:01:00	N
	51:01	I	44:03	T
	52:01	I	46:01	N
	56:01	N	49:01	I
	57:01	I	50:01	N
	58:01	I	51:01	I
			52:01	I
			53:01	I
			55:01	N
			55:02	N
			57:01	I

## Sheet: C. Allele Frequencies
HLA-B	frequency ancient	frequency modern	p
07:02	13.89	14	0.984
07:05	1.39	NA	NA
08:01	9.72	13	0.508
13:02	1.39	3	0.49
14:01	NA	1	NA
14:02	1.39	4	0.315
15:01	5.56	10	0.294
15:07	NA	1	NA
15:17	NA	1	NA
18:01	5.56	3	0.402
27:02	1.39	NA	NA
27:05	4.17	3	0.68
35:01	4.17	6	0.595
35:02	NA	2	NA
35:03	4.17	2	0.403
35:08	NA	1	NA
35:24	1.39	NA	NA
37:01	1.39	NA	NA
38:01	2.78	1	0.379
39:01	NA	1	NA
40:01	4.17	2	0.403
40:02	1.39	NA	NA
41:01	NA	3	NA
41:02	NA	2	NA
44:02	4.17	6	0.595
44:03	NA	4	NA
44:05	2.78	NA	NA
46:01	NA	1	NA
49:01	1.39	1	0.814
50:01	4.17	1	0.174
51:01	15.28	6	0.044
52:01	1.39	1	0.814
53:01	NA	3	NA
55:01	NA	1	NA
55:02	NA	1	NA
56:01	1.39	NA	NA
57:01	4.17	2	0.403
58:01	1.39	NA	NA
HLA_DRB1	frequency ancient	frequency modern	p
01:01	9.72	7	0.52
01:02	1.39	2	0.763
03:01	11.11	11	0.982
04:01	9.72	3	0.063
04:02	2.78	NA	NA
04:03	NA	1	NA
04:04	NA	2	NA
04:05	NA	1	NA
04:07	1.39	1	0.814
04:08	1.39	2	0.763
07:01	11.11	12	0.857
08:01	NA	2	NA
08:03	2.78	NA	NA
08:04	1.39	NA	NA
09:01	1.39	2	0.763
10:01	NA	2	NA
11:01	9.72	6	0.363
11:03	2.78	2	0.738
11:04	1.39	4	0.315
11:13	NA	1	NA
12:01	1.39	1	0.814
13:01	2.78	10	0.067
13:02	2.78	6	0.323
13:03	NA	1	NA
14:01	1.39	NA	NA
14:54	NA	1	NA
15:01	18.06	15	0.592
15:02	1.39	1	0.814
16:01	1.39	3	0.49
16:02	1.39	NA	NA
	Allele frequency (%)					Allele frequency (%)
Locus HLA-B	Ancient 2N=72	Modern 2N=100	p		Locus HLA_DRB1	Ancient 2N=72	Modern 2N=100	p
07:02	13.89	14	0.984		01:01	9.72	7	0.52
08:01	9.72	13	0.508		01:02	1.39	2	0.763
13:02	1.39	3	0.49		03:01	11.11	11	0.982
14:02	1.39	4	0.315		04:01	9.72	3	0.063
15:01	5.56	10	0.294		04:02	2.78	NA	NA
18:01	5.56	3	0.402		04:04	NA	2	NA
27:05	4.17	3	0.68		04:08	1.39	2	0.763
35:01	4.17	6	0.595		07:01	11.11	12	0.857
35:02	NA	2	NA		08:01	NA	2	NA
35:03	4.17	2	0.403		08:03	2.78	NA	NA
38:01	2.78	1	0.379		09:01	1.39	2	0.763
40:01	4.17	2	0.403		10:01	NA	2	NA
41:01	NA	3	NA		11:01	9.72	6	0.363
41:02	NA	2	NA		11:03	2.78	2	0.738
44:02	4.17	6	0.595		11:04	1.39	4	0.315
44:03	NA	4	NA		13:01	2.78	10	0.067
44:05	2.78	NA	NA		13:02	2.78	6	0.323
50:01	4.17	1	0.174		15:01	18.06	15	0.592
51:01	15.28	6	0.044		16:01	1.39	3	0.49
53:01	NA	3	NA
57:01	4.17	2	0.403
