# Supplementary material for: Analysis of Genomic DNA from Medieval Plague Victims Suggests Long-Term Effect of Yersinia pestis on Human Immunity Genes
Source: Mol Biol Evol. 2021 May 18;38(10):4059–76. doi: 10.1093/molbev/msab147 (PMC8476174; doi:10.1093/molbev/msab147)
Supplement: msab147_Supplementary_Data [file msab147_supplementary_data.zip › Supplementary_Data9.txt]

initialize() {
	initializeMutationRate(2.36e-8);
	initializeMutationType("m1", 0.5, "f", 0.0); 
	initializeGenomicElementType("g1", m1, 1.0); 
	initializeGenomicElement(g1, 0, MYLENGTH); // add LENGTH
	initializeRecombinationRate(1e-8);
	defineConstant('Bscr',MYBSCORE); // mean Bscore across AI capture (elw_slim.sh l.80)
}

// Create the ancestral African population
1 { sim.addSubpop("p1", asInteger(round(7310*Bscr)) ); }
// custom out
//2 {print(asInteger(round(7310*Bscr)));}

// Expand the African population to 14474
// This occurs 148000 years (5920) generations ago 
52080 { p1.setSubpopulationSize( asInteger(round(14474*Bscr)) ); }

// Split non-Africans from Africans and set up migration between them 
// This occurs 51000 years (2040 generations) ago
55960 {
	sim.addSubpopSplit("p2", asInteger(round(1861*Bscr)), p1); 
	p1.setMigrationRates(c(p2), c(15e-5)); 
	p2.setMigrationRates(c(p1), c(15e-5));
}

// Split p2 into European and East Asian subpopulations 
// This occurs 23000 years (920 generations) ago
57080 {
	sim.addSubpopSplit("p3", asInteger(round(554*Bscr)), p2); 
	p2.setSubpopulationSize( asInteger(round(1032*Bscr)) ); // reduce European size

	// Set migration rates for the rest of the simulation
	p1.setMigrationRates(c(p2, p3), c(2.5e-5, 0.78e-5)); 
	p2.setMigrationRates(c(p1, p3), c(2.5e-5, 3.11e-5)); 
	p3.setMigrationRates(c(p1, p2), c(0.78e-5, 3.11e-5));
}
// Set up exponential growth in Europe and East Asia
// Where N(0) is the base subpopulation size and t = gen - 57080:
// N(Europe) should be int(round(N(0) * e^(0.0038*t))) N(East Asia) should be int(round(N(0) * e^(0.0048*t)))
57080:58000 {
	t = sim.generation - 57080;
	p2_size = round((1032*Bscr) * exp(0.0038 * t)); 
	p3_size = round((554*Bscr) * exp(0.0048 * t));
	p2.setSubpopulationSize(asInteger(p2_size));
	p3.setSubpopulationSize(asInteger(p3_size)); 
}

// Output Elwangen
57979 late() {

	p2.outputSample(100); // 2011 - 1500 = 511yrs -> /25 = 20.44 -> ~21g ago (age Elwangen) 
	//sim.outputFull();
}
// Generation 58000 is the present. Output and terminate.
58000 late() {
	//sim.outputFull();
	//p1.outputSample(100); // YRI phase 3 sample of size 50 inds (100haps)
	p2.outputSample(100); // CEU phase 3 sample of size 50 inds (100haps) 
	p3.outputSample(100); // CHB phase 3 sample of size 50 inds (100haps)
}
