# Supplementary material for: Analysis of Genomic DNA from Medieval Plague Victims Suggests Long-Term Effect of Yersinia pestis on Human Immunity Genes
Source: Mol Biol Evol. 2021 May 18;38(10):4059–76. doi: 10.1093/molbev/msab147 (PMC8476174; doi:10.1093/molbev/msab147)
Supplement: msab147_Supplementary_Data [file msab147_supplementary_data.zip › Supplementary_Table1.xls]

## Sheet: Sheet1
Sample (summed/assigned reads extracted from the Y. pestis node in MEGAN)	No. of analyzed preprocessed reads	No. of taxonomically assigned reads with MALT against the bacterial database	mapping reads Y. pestis with blastn (blastn: cummulative number of mismatches, gaps, mean identity score of all mapping reads)	mapping reads Y. pseudo with blastn (blastn: cummulative number of mismatches, gaps, mean identity score of all mapping reads)	Frequency C to T substitutions 1st position from 5' end
					(Frequency G to A substitutions 1st positon from 3' end)
JK1489(385/319)	6566048	271961	290(26, 99.82)	36(33, 98.4)	0.07 (0.05)
JK1495(2/2)	4798529	46892	2(0, 100)	0(0, 0)	NA
JK1497(1/1)	4331109	32290	1(0, 100)	1(2, 95.12)	NA
JK1498(1/1)	4554718	29891	0(0, 0)	0(0, 0)	NA
JK1499(2/2)	4208045	26319	1(0, 100)	1(1, 97.14)	NA
JK1501(1/1)	4559976	130564	1(0, 100)	0(0, 0)	NA
JK1505(2/2)	4818577	27684	1(0, 100)	0(0, 0)	NA
JK1506(6/0)	5649109	144681	1(1, 97.67)	1(1, 97.67)	NA
JK1509(3/3)	4777796	46249	3(0, 100)	0(0, 0)	NA
JK1512(1/1)	4135698	24269	0(0, 0)	0(0, 0)	NA
JK1513(1545/1488)	16069618	1306868	1414(108, 99.86)	158(142, 98.48)	0.05 (0.08)
JK1517(3/3)	4099973	71141	2(2, 98.27)	1(2, 96.55)	NA
JK1518(755/736)	4963503	67523	726(36, 99.92)	97(105, 98.16)	0.02 (0.04)
JK1524(1/1)	4166029	37184	1(0, 100)	0(0, 0)	NA
JK1525(7/7)	4255485	95671	7(1, 99.78)	1(2, 97.05)	NA
JK1530(1/1)	4007263	30862	0(0, 0)	0(0, 0)	NA
JK1532(1002/979)	6606454	87795	969(54, 99.91)	140(128, 98.48)	0.03 (0.03)
JK1538(47/46)	4185967	78791	40(3, 99.92)	6(9, 98.43)	NA
JK1540(1/1)	4295855	36954	1(0, 100)	0(0, 0)	NA
JK1545(14258/13948)	59976146	2074290	13664(711, 99.9)	2055(1744, 98.38)	0.06 (0.1)
JK1546(46/31)	6316844	177935	22(5, 99.62)	7(5, 99.04)	NA
JK1548(80619/79722)	16748383	1296546	79645(3643, 99.92)	8954(7420, 98.54)	0.03 (0.1)
JK1549(10/10)	4091805	59128	8(1, 99.81)	0(0, 0)	NA
JK1553(125/120)	2141565	78648	116(3, 99.94)	6(5, 98.32)	0.04 (0.05)
JK2690(11/11)	3915678	42949	9(3, 99.27)	1(1, 97.36)	NA
JK2697(1/1)	3830170	44289	0(0, 0)	0(0, 0)	NA
JK2703(1/1)	3328307	30757	1(0, 100)	1(0, 100)	NA
JK2750(1/1)	4247942	32153	0(0, 0)	0(0, 0)	NA
JK2753(4/4)	4015910	31541	4(0, 100)	1(1, 98.52)	NA
JK2755(1/1)	3643261	133904	1(0, 100)	1(1, 98.52)	NA
Supplementary Table 1. Summed and assigned reads in MALT extracted from the Y. pestis node in MEGAN (Huson et al. 2007) are shown in brackets behind each sample positive for Y. pestis (summed/assigned). Blastn (version 2.7.1) was used to blast the extracted summed reads from the Y. pestis node against Yersinia pestis and Yersinia pseudotuberculosis. The cumulative number of gaps and mismatches as…
	S
